# Supplementary material for: HIV incidence among pregnant and postpartum women in a high prevalence setting
Source: PLoS One. 2018 Dec 28;13(12):e0209782. doi: 10.1371/journal.pone.0209782 (PMC6310250; doi:10.1371/journal.pone.0209782)
Supplement: S2 File — (XLSX) [file pone.0209782.s002.xlsx]

## Sheet: data
newid	district	hivsc	scperiod	gestage	predelivsc	postdelivsc	visit_type	siteid	age	marital	education	partnerage	partnereducn	partnerhivtest	partnerhivstatus	sexactive	sexpartners	condomuse	protect1	protect2	protect3	protect4	protect5	protect6	protect7	protect8	hxgi	syphilis	hsv	gu	discharge	counseled	hivpos	fupmons
1	1	0		36	0	0	2	11	21	3	3	21	3	99		2	0	2	0	0	0	0	0	0	0	0	2	0	0	0	0	2	0	1.75207
1	1	0		36	0	0	3	11	21	3	3	21	3	99		2	0	2	0	0	0	0	0	0	0	0	2	0	0	0	0	2	0	7.63636
1	1	0		36	0	0	24	11	21	3	3	21	3	99		2	0	2	0	0	0	0	0	0	0	0	2	0	0	0	0	2	0	29.157
2	1	0		19	0	0	2	11	22	1	1	26	1	1	0	1	1	4	0	0	0	0	0	1	0	0	2	0	0	0	0	2	0	4.72727
2	1	0		19	0	0	3	11	22	1	1	26	1	1	0	1	1	4	0	0	0	0	0	1	0	0	2	0	0	0	0	2	0	7.43802
2	1	0		19	0	0	6	11	22	1	1	26	1	1	0	1	1	4	0	0	0	0	0	1	0	0	2	0	0	0	0	2	0	12.2975
2	1	0		19	0	0	12	11	22	1	1	26	1	1	0	1	1	4	0	0	0	0	0	1	0	0	2	0	0	0	0	2	0	17.157
2	1	0		19	0	0	18	11	22	1	1	26	1	1	0	1	1	4	0	0	0	0	0	1	0	0	2	0	0	0	0	2	0	22.9422
2	1	0		19	0	0	24	11	22	1	1	26	1	1	0	1	1	4	0	0	0	0	0	1	0	0	2	0	0	0	0	2	0	29.124
3	1	0		38	0	0	2	11	22	3	1	25	1	99		2	1	4	0	0	0	0	0	1	0	0	2	0	0	0	0	2	0	1.28926
3	1	0		38	0	0	12	11	22	3	1	25	1	99		2	1	4	0	0	0	0	0	1	0	0	2	0	0	0	0	2	0	14.843
4	1	0		38	0	0	2	11	23	1	1	30	0	2		1	1	4	0	0	0	0	0	1	0	0	2	0	0	0	0	1	0	1.91735
4	1	0		38	0	0	6	11	23	1	1	30	0	2		1	1	4	0	0	0	0	0	1	0	0	2	0	0	0	0	1	0	8.99174
4	1	0		38	0	0	18	11	23	1	1	30	0	2		1	1	4	0	0	0	0	0	1	0	0	2	0	0	0	0	1	0	21.7521
4	1	0		38	0	0	24	11	23	1	1	30	0	2		1	1	4	0	0	0	0	0	1	0	0	2	0	0	0	0	1	0	27.5703
5	1	0		28	0	0	1	11	22	1	1	26	1	2		2	0	4	0	0	0	0	0	1	0	0	2	0	0	0	0	2	0	3.00827
5	1	0		28	0	0	2	11	22	1	1	26	1	2		2	0	4	0	0	0	0	0	1	0	0	2	0	0	0	0	2	0	4.6281
5	1	0		28	0	0	3	11	22	1	1	26	1	2		2	0	4	0	0	0	0	0	1	0	0	2	0	0	0	0	2	0	7.66942
5	1	0		28	0	0	12	11	22	1	1	26	1	2		2	0	4	0	0	0	0	0	1	0	0	2	0	0	0	0	2	0	40.4959
5	1	0		28	0	0	18	11	22	1	1	26	1	2		2	0	4	0	0	0	0	0	1	0	0	2	0	0	0	0	2	0	22.9422
5	1	0		28	0	0	24	11	22	1	1	26	1	2		2	0	4	0	0	0	0	0	1	0	0	2	0	0	0	0	2	0	29.4215
6	1	0		34	0	0	2	11	16	1	1	27	0	2		1	1	4	0	0	0	0	0	1	0	0	2	0	0	0	0	2	0	4.42975
6	1	0		34	0	0	3	11	16	1	1	27	0	2		1	1	4	0	0	0	0	0	1	0	0	2	0	0	0	0	2	0	8.36364
6	1	0		34	0	0	6	11	16	1	1	27	0	2		1	1	4	0	0	0	0	0	1	0	0	2	0	0	0	0	2	0	11.1405
6	1	0		34	0	0	12	11	16	1	1	27	0	2		1	1	4	0	0	0	0	0	1	0	0	2	0	0	0	0	2	0	19.2397
6	1	0		34	0	0	18	11	16	1	1	27	0	2		1	1	4	0	0	0	0	0	1	0	0	2	0	0	0	0	2	0	22.9422
6	1	0		34	0	0	24	11	16	1	1	27	0	2		1	1	4	0	0	0	0	0	1	0	0	2	0	0	0	0	2	0	28.9587
7	1	0		28	0	0	2	11	20	1	2	23	2	2		1	1	4	0	0	0	0	0	1	0	0	1	0	0	0	1	2	0	5.35537
7	1	0		28	0	0	3	11	20	1	2	23	2	2		1	1	4	0	0	0	0	0	1	0	0	1	0	0	0	1	2	0	9.52066
7	1	0		28	0	0	6	11	20	1	2	23	2	2		1	1	4	0	0	0	0	0	1	0	0	1	0	0	0	1	2	0	12.0661
7	1	0		28	0	0	12	11	20	1	2	23	2	2		1	1	4	0	0	0	0	0	1	0	0	1	0	0	0	1	2	0	17.8512
7	1	0		28	0	0	18	11	20	1	2	23	2	2		1	1	4	0	0	0	0	0	1	0	0	1	0	0	0	1	2	0	24.3306
7	1	0		28	0	0	24	11	20	1	2	23	2	2		1	1	4	0	0	0	0	0	1	0	0	1	0	0	0	1	2	0	30.3471
8	1	0		32	0	0	2	11	18	1	1	21	1	1		1	1	4	0	0	0	0	0	1	0	0	1	0	0	0	0	2	0	7.04132
8	1	0		32	0	0	12	11	18	1	1	21	1	1		1	1	4	0	0	0	0	0	1	0	0	1	0	0	0	0	2	0	19.2397
8	1	0		32	0	0	18	11	18	1	1	21	1	1		1	1	4	0	0	0	0	0	1	0	0	1	0	0	0	0	2	0	25.2562
8	1	0		32	0	0	24	11	18	1	1	21	1	1		1	1	4	0	0	0	0	0	1	0	0	1	0	0	0	0	2	0	33.7851
9	1	0		38	0	0	2	11	19	1	2	26	3	2		1	1	4	0	0	0	0	0	0	0	1	2	0	0	0	0	2	0	6.80992
9	1	0		38	0	0	3	11	19	1	2	26	3	2		1	1	4	0	0	0	0	0	0	0	1	2	0	0	0	0	2	0	10.6777
9	1	0		38	0	0	6	11	19	1	2	26	3	2		1	1	4	0	0	0	0	0	0	0	1	2	0	0	0	0	2	0	12.8264
9	1	0		38	0	0	12	11	19	1	2	26	3	2		1	1	4	0	0	0	0	0	0	0	1	2	0	0	0	0	2	0	19.0083
9	1	0		38	0	0	18	11	19	1	2	26	3	2		1	1	4	0	0	0	0	0	0	0	1	2	0	0	0	0	2	0	24.562
9	1	0		38	0	0	24	11	19	1	2	26	3	2		1	1	4	0	0	0	0	0	0	0	1	2	0	0	0	0	2	0	31.0413
10	1	0		17	0	0	2	11	19	1	1	26	1	2		1	1	4	0	0	0	0	0	1	0	0	1	0	0	0	1	2	0	4.89256
10	1	0		17	0	0	12	11	19	1	1	26	1	2		1	1	4	0	0	0	0	0	1	0	0	1	0	0	0	1	2	0	17.6198
10	1	0		17	0	0	18	11	19	1	1	26	1	2		1	1	4	0	0	0	0	0	1	0	0	1	0	0	0	1	2	0	23.8678
10	1	0		17	0	0	24	11	19	1	1	26	1	2		1	1	4	0	0	0	0	0	1	0	0	1	0	0	0	1	2	0	30.7438
11	1	0		28	0	0	1	11	18	1	2	25	1	1	0	1	1	4	1	0	0	0	0	0	0	0	2	0	0	0	0	2	0	5.09091
11	1	0		28	0	0	2	11	18	1	2	25	1	1	0	1	1	4	1	0	0	0	0	0	0	0	2	0	0	0	0	2	0	6.77686
11	1	0		28	0	0	6	11	18	1	2	25	1	1	0	1	1	4	1	0	0	0	0	0	0	0	2	0	0	0	0	2	0	13.2231
11	1	0		28	0	0	12	11	18	1	2	25	1	1	0	1	1	4	1	0	0	0	0	0	0	0	2	0	0	0	0	2	0	19.2397
11	1	0		28	0	0	18	11	18	1	2	25	1	1	0	1	1	4	1	0	0	0	0	0	0	0	2	0	0	0	0	2	0	25.2562
11	1	0		28	0	0	24	11	18	1	2	25	1	1	0	1	1	4	1	0	0	0	0	0	0	0	2	0	0	0	0	2	0	31.0413
12	1	0		37	0	0	2	11	34	1	1	36	1	1	0	1	1	4	0	0	0	0	1	0	0	0	2	0	0	0	0	2	0	3.86777
12	1	0		37	0	0	3	11	34	1	1	36	1	1	0	1	1	4	0	0	0	0	1	0	0	0	2	0	0	0	0	2	0	8.59504
12	1	0		37	0	0	6	11	34	1	1	36	1	1	0	1	1	4	0	0	0	0	1	0	0	0	2	0	0	0	0	2	0	10.4463
12	1	0		37	0	0	12	11	34	1	1	36	1	1	0	1	1	4	0	0	0	0	1	0	0	0	2	0	0	0	0	2	0	16
12	1	0		37	0	0	18	11	34	1	1	36	1	1	0	1	1	4	0	0	0	0	1	0	0	0	2	0	0	0	0	2	0	21.5537
12	1	0		37	0	0	24	11	34	1	1	36	1	1	0	1	1	4	0	0	0	0	1	0	0	0	2	0	0	0	0	2	0	30.6777
13	1	0		10	0	0	2	11	31	1	3	37	3	2		1	1	1	1	0	0	0	1	0	0	1	1	0	0	0	1	2	0	6.01653
13	1	0		10	0	0	3	11	31	1	3	37	3	2		1	1	1	1	0	0	0	1	0	0	1	1	0	0	0	1	2	0	9.75207
13	1	0		10	0	0	6	11	31	1	3	37	3	2		1	1	1	1	0	0	0	1	0	0	1	1	0	0	0	1	2	0	12.0661
13	1	0		10	0	0	12	11	31	1	3	37	3	2		1	1	1	1	0	0	0	1	0	0	1	1	0	0	0	1	2	0	18.3141
13	1	0		10	0	0	18	11	31	1	3	37	3	2		1	1	1	1	0	0	0	1	0	0	1	1	0	0	0	1	2	0	24.0992
13	1	0		10	0	0	24	11	31	1	3	37	3	2		1	1	1	1	0	0	0	1	0	0	1	1	0	0	0	1	2	0	30.3471
14	1	0		32	0	0	1	11	28	1	2	29	1	1	1	1	1	1	1	0	0	0	1	0	0	1	1	0	0	0	1	1	0	6.24793
14	1	0		32	0	0	2	11	28	1	2	29	1	1	1	1	1	1	1	0	0	0	1	0	0	1	1	0	0	0	1	1	0	7.40496
14	1	0		32	0	0	3	11	28	1	2	29	1	1	1	1	1	1	1	0	0	0	1	0	0	1	1	0	0	0	1	1	0	10.9091
14	1	0		32	0	0	12	11	28	1	2	29	1	1	1	1	1	1	1	0	0	0	1	0	0	1	1	0	0	0	1	1	0	19.4711
14	1	0		32	0	0	18	11	28	1	2	29	1	1	1	1	1	1	1	0	0	0	1	0	0	1	1	0	0	0	1	1	0	25.4876
14	1	0		32	0	0	24	11	28	1	2	29	1	1	1	1	1	1	1	0	0	0	1	0	0	1	1	0	0	0	1	1	0	32.1983
15	1	0		38	0	0	2	11	20	1	1	22	1	2		1	1	4	0	0	0	0	0	1	0	0	2	0	0	0	0	2	0	4.89256
15	1	0		38	0	0	12	11	20	1	1	22	1	2		1	1	4	0	0	0	0	0	1	0	0	2	0	0	0	0	2	0	17.6198
15	1	0		38	0	0	18	11	20	1	1	22	1	2		1	1	4	0	0	0	0	0	1	0	0	2	0	0	0	0	2	0	23.1735
15	1	0		38	0	0	24	11	20	1	1	22	1	2		1	1	4	0	0	0	0	0	1	0	0	2	0	0	0	0	2	0	29.5207
16	1	0		36	0	0	2	11	16	1	1	21	1	2		2	1	4	0	0	0	0	1	0	0	0	2	0	0	0	0	2	0	5.95041
16	1	0		36	0	0	12	11	16	1	1	21	1	2		2	1	4	0	0	0	0	1	0	0	0	2	0	0	0	0	2	0	18.5454
16	1	0		36	0	0	18	11	16	1	1	21	1	2		2	1	4	0	0	0	0	1	0	0	0	2	0	0	0	0	2	0	24.3306
16	1	0		36	0	0	24	11	16	1	1	21	1	2		2	1	4	0	0	0	0	1	0	0	0	2	0	0	0	0	2	0	30.1157
17	1	0		32	0	0	2	11	37	1	1	42	1	2		1	1	2	0	0	0	0	0	1	0	0	2	0	0	0	0	1	0	3.3719
17	1	0		32	0	0	24	11	37	1	1	42	1	2		1	1	2	0	0	0	0	0	1	0	0	2	0	0	0	0	1	0	29.8843
18	1	0		10	0	0	2	11	23	1	1	31	1	1	0	1	1	4	0	0	0	0	0	1	0	0	1	0	0	0	1	2	0	6.57851
18	1	0		10	0	0	3	11	23	1	1	31	1	1	0	1	1	4	0	0	0	0	0	1	0	0	1	0	0	0	1	2	0	11.6033
18	1	0		10	0	0	6	11	23	1	1	31	1	1	0	1	1	4	0	0	0	0	0	1	0	0	1	0	0	0	1	2	0	12.5289
18	1	0		10	0	0	12	11	23	1	1	31	1	1	0	1	1	4	0	0	0	0	0	1	0	0	1	0	0	0	1	2	0	18.7769
18	1	0		10	0	0	24	11	23	1	1	31	1	1	0	1	1	4	0	0	0	0	0	1	0	0	1	0	0	0	1	2	0	30.8099
19	1	0		28	0	0	2	11	37	1	1	43	0	1	0	1	1	4	0	0	0	0	0	1	0	0	2	0	0	0	0	2	0	3.07438
19	1	0		28	0	0	3	11	37	1	1	43	0	1	0	1	1	4	0	0	0	0	0	1	0	0	2	0	0	0	0	2	0	7.66942
19	1	0		28	0	0	6	11	37	1	1	43	0	1	0	1	1	4	0	0	0	0	0	1	0	0	2	0	0	0	0	2	0	9.28926
19	1	0		28	0	0	12	11	37	1	1	43	0	1	0	1	1	4	0	0	0	0	0	1	0	0	2	0	0	0	0	2	0	16.9256
19	1	0		28	0	0	18	11	37	1	1	43	0	1	0	1	1	4	0	0	0	0	0	1	0	0	2	0	0	0	0	2	0	22.4793
19	1	0		28	0	0	24	11	37	1	1	43	0	1	0	1	1	4	0	0	0	0	0	1	0	0	2	0	0	0	0	2	0	27.5703
20	1	0		36	0	0	2	11	31	1	1	34	1	1	0	1	1	4	0	0	0	0	0	1	0	0	2	0	0	0	0	2	0	1.65289
20	1	0		36	0	0	3	11	31	1	1	34	1	1	0	1	1	4	0	0	0	0	0	1	0	0	2	0	0	0	0	2	0	4.42975
20	1	0		36	0	0	6	11	31	1	1	34	1	1	0	1	1	4	0	0	0	0	0	1	0	0	2	0	0	0	0	2	0	8.36364
20	1	0		36	0	0	12	11	31	1	1	34	1	1	0	1	1	4	0	0	0	0	0	1	0	0	2	0	0	0	0	2	0	15.0744
20	1	0		36	0	0	18	11	31	1	1	34	1	1	0	1	1	4	0	0	0	0	0	1	0	0	2	0	0	0	0	2	0	20.8595
20	1	0		36	0	0	24	11	31	1	1	34	1	1	0	1	1	4	0	0	0	0	0	1	0	0	2	0	0	0	0	2	0	26.4132
21	1	0		25	0	0	2	11	27	1	1	35	1	1	0	1	1	2	1	0	0	0	0	0	0	0	2	0	0	0	0	2	0	4.69421
21	1	0		25	0	0	6	11	27	1	1	35	1	1	0	1	1	2	1	0	0	0	0	0	0	0	2	0	0	0	0	2	0	10.876
21	1	0		25	0	0	12	11	27	1	1	35	1	1	0	1	1	2	1	0	0	0	0	0	0	0	2	0	0	0	0	2	0	18.3141
21	1	0		25	0	0	24	11	27	1	1	35	1	1	0	1	1	2	1	0	0	0	0	0	0	0	2	0	0	0	0	2	0	28.7934
22	1	0		17	0	0	2	11	28	1	1		1	1	0	1	1	2	1	0	0	0	0	0	0	0	2	0	0	0	0	2	0	5.28926
22	1	0		17	0	0	3	11	28	1	1		1	1	0	1	1	2	1	0	0	0	0	0	0	0	2	0	0	0	0	2	0	8.36364
22	1	0		17	0	0	6	11	28	1	1		1	1	0	1	1	2	1	0	0	0	0	0	0	0	2	0	0	0	0	2	0	11.3719
22	1	0		17	0	0	12	11	28	1	1		1	1	0	1	1	2	1	0	0	0	0	0	0	0	2	0	0	0	0	2	0	17.3884
22	1	0		17	0	0	18	11	28	1	1		1	1	0	1	1	2	1	0	0	0	0	0	0	0	2	0	0	0	0	2	0	24.0992
22	1	0		17	0	0	24	11	28	1	1		1	1	0	1	1	2	1	0	0	0	0	0	0	0	2	0	0	0	0	2	0	29.6529
23	1	0		28	0	0	2	11	20	1	2		1	1	0	1	1	2	0	0	0	0	0	1	0	0	1	0	0	0	1	2	0	1.98347
23	1	0		28	0	0	18	11	20	1	2		1	1	0	1	1	2	0	0	0	0	0	1	0	0	1	0	0	0	1	2	0	19.8678
23	1	0		28	0	0	24	11	20	1	2		1	1	0	1	1	2	0	0	0	0	0	1	0	0	1	0	0	0	1	2	0	29.7851
24	1	0		32	0	0	2	11	21	3	1	22	1	2		2	2	4	0	0	0	0	0	1	0	0	2	0	0	0	0	1	0	1.81818
24	1	0		32	0	0	3	11	21	3	1	22	1	2		2	2	4	0	0	0	0	0	1	0	0	2	0	0	0	0	1	0	4.82645
24	1	0		32	0	0	6	11	21	3	1	22	1	2		2	2	4	0	0	0	0	0	1	0	0	2	0	0	0	0	1	0	8.06611
24	1	0		32	0	0	12	11	21	3	1	22	1	2		2	2	4	0	0	0	0	0	1	0	0	2	0	0	0	0	1	0	13.8843
24	1	0		32	0	0	24	11	21	3	1	22	1	2		2	2	4	0	0	0	0	0	1	0	0	2	0	0	0	0	1	0	27.9339
25	1	0		20	0	0	2	11	17	1	1	23	1	1	0	1	1	4	0	0	0	0	0	1	0	0	2	0	0	0	0	2	0	4.99174
25	1	0		20	0	0	6	11	17	1	1	23	1	1	0	1	1	4	0	0	0	0	0	1	0	0	2	0	0	0	0	2	0	11.6033
25	1	0		20	0	0	12	11	17	1	1	23	1	1	0	1	1	4	0	0	0	0	0	1	0	0	2	0	0	0	0	2	0	18.7769
25	1	0		20	0	0	18	11	17	1	1	23	1	1	0	1	1	4	0	0	0	0	0	1	0	0	2	0	0	0	0	2	0	23.6364
25	1	0		20	0	0	24	11	17	1	1	23	1	1	0	1	1	4	0	0	0	0	0	1	0	0	2	0	0	0	0	2	0	30.3471
26	1	0		12	0	0	2	11	20	1	1	23	1	1	0	1	1	4	0	0	0	0	0	1	0	0	2	0	0	0	0	2	0	6.01653
26	1	0		12	0	0	3	11	20	1	1	23	1	1	0	1	1	4	0	0	0	0	0	1	0	0	2	0	0	0	0	2	0	10.2149
26	1	0		12	0	0	6	11	20	1	1	23	1	1	0	1	1	4	0	0	0	0	0	1	0	0	2	0	0	0	0	2	0	12.5289
26	1	0		12	0	0	12	11	20	1	1	23	1	1	0	1	1	4	0	0	0	0	0	1	0	0	2	0	0	0	0	2	0	18.3141
26	1	0		12	0	0	18	11	20	1	1	23	1	1	0	1	1	4	0	0	0	0	0	1	0	0	2	0	0	0	0	2	0	24.562
26	1	0		12	0	0	24	11	20	1	1	23	1	1	0	1	1	4	0	0	0	0	0	1	0	0	2	0	0	0	0	2	0	30.5785
27	1	0		32	0	0	2	11	30	1	0	46	1	1	1	2	2	4	0	0	0	0	0	1	0	0	1	0	0	0	1	2	0	1.19008
27	1	0		32	0	0	3	11	30	1	0	46	1	1	1	2	2	4	0	0	0	0	0	1	0	0	1	0	0	0	1	2	0	4.19835
27	1	0		32	0	0	6	11	30	1	0	46	1	1	1	2	2	4	0	0	0	0	0	1	0	0	1	0	0	0	1	2	0	7.20661
27	1	0		32	0	0	24	11	30	1	0	46	1	1	1	2	2	4	0	0	0	0	0	1	0	0	1	0	0	0	1	2	0	25.4876
28	1	0		24	0	0	2	11	28	1	1	32	2	1	0	1	1	2	0	0	0	0	0	1	0	0	2	0	0	0	0	2	0	3.3719
28	1	0		24	0	0	6	11	28	1	1	32	2	1	0	1	1	2	0	0	0	0	0	1	0	0	2	0	0	0	0	2	0	9.52066
28	1	0		24	0	0	12	11	28	1	1	32	2	1	0	1	1	2	0	0	0	0	0	1	0	0	2	0	0	0	0	2	0	15.5372
28	1	0		24	0	0	18	11	28	1	1	32	2	1	0	1	1	2	0	0	0	0	0	1	0	0	2	0	0	0	0	2	0	21.5537
28	1	0		24	0	0	24	11	28	1	1	32	2	1	0	1	1	2	0	0	0	0	0	1	0	0	2	0	0	0	0	2	0	27.5703
29	1	0		39	0	0	2	11	19	1	1	21	1	1	0	1	1	4	0	0	0	0	0	1	0	0	2	0	0	0	0	2	0	7.10744
29	1	0		39	0	0	6	11	19	1	1	21	1	1	0	1	1	4	0	0	0	0	0	1	0	0	2	0	0	0	0	2	0	13.1901
30	1	0		24	0	0	2	11	18	1	2	24	1	2		1	1	4	0	0	0	0	1	0	0	0	2	0	0	0	0	1	0	5.45455
30	1	0		24	0	0	3	11	18	1	2	24	1	2		1	1	4	0	0	0	0	1	0	0	0	2	0	0	0	0	1	0	8.82645
30	1	0		24	0	0	6	11	18	1	2	24	1	2		1	1	4	0	0	0	0	1	0	0	0	2	0	0	0	0	1	0	11.6033
30	1	0		24	0	0	12	11	18	1	2	24	1	2		1	1	4	0	0	0	0	1	0	0	0	2	0	0	0	0	1	0	17.6198
30	1	0		24	0	0	18	11	18	1	2	24	1	2		1	1	4	0	0	0	0	1	0	0	0	2	0	0	0	0	1	0	23.8678
30	1	0		24	0	0	24	11	18	1	2	24	1	2		1	1	4	0	0	0	0	1	0	0	0	2	0	0	0	0	1	0	30.8099
31	1	0		39	0	0	2	11	24	1	1	34	1	1	0	1	1	4	0	0	0	0	0	0	0	0	2	0	0	0	0	2	0	2.84298
31	1	0		39	0	0	3	11	24	1	1	34	1	1	0	1	1	4	0	0	0	0	0	0	0	0	2	0	0	0	0	2	0	5.81818
31	1	0		39	0	0	6	11	24	1	1	34	1	1	0	1	1	4	0	0	0	0	0	0	0	0	2	0	0	0	0	2	0	9.05785
31	1	0		39	0	0	12	11	24	1	1	34	1	1	0	1	1	4	0	0	0	0	0	0	0	0	2	0	0	0	0	2	0	15.0744
31	1	0		39	0	0	18	11	24	1	1	34	1	1	0	1	1	4	0	0	0	0	0	0	0	0	2	0	0	0	0	2	0	21.0909
31	1	0		39	0	0	24	11	24	1	1	34	1	1	0	1	1	4	0	0	0	0	0	0	0	0	2	0	0	0	0	2	0	27.1074
32	1	0		40	0	0	2	11	33	1	1		0	99		2	0	4	0	0	0	0	0	1	0	0	2	0	0	0	0	1	0	0
32	1	0		40	0	0	6	11	33	1	1		0	99		2	0	4	0	0	0	0	0	1	0	0	2	0	0	0	0	1	0	6.47934
32	1	0		40	0	0	12	11	33	1	1		0	99		2	0	4	0	0	0	0	0	1	0	0	2	0	0	0	0	1	0	13.9174
32	1	0		40	0	0	18	11	33	1	1		0	99		2	0	4	0	0	0	0	0	1	0	0	2	0	0	0	0	1	0	19.4711
32	1	0		40	0	0	24	11	33	1	1		0	99		2	0	4	0	0	0	0	0	1	0	0	2	0	0	0	0	1	0	24.3967
33	1	0		25	0	0	2	11	30	1	2	33	2	1	0	1	1	4	1	0	0	0	0	0	0	0	2	0	0	0	0	2	0	7.57025
33	1	0		25	0	0	3	11	30	1	2	33	2	1	0	1	1	4	1	0	0	0	0	0	0	0	2	0	0	0	0	2	0	10.6777
33	1	0		25	0	0	24	11	30	1	2	33	2	1	0	1	1	4	1	0	0	0	0	0	0	0	2	0	0	0	0	2	0	32.3306
35	1	0		10	0	0	1	11	22	1	3	27	2	1	0	1	1	2	0	0	0	0	0	0	0	1	2	0	0	0	0	2	0	6.01653
35	1	0		10	0	0	2	11	22	1	3	27	2	1	0	1	1	2	0	0	0	0	0	0	0	1	2	0	0	0	0	2	0	7.30579
35	1	0		10	0	0	3	11	22	1	3	27	2	1	0	1	1	2	0	0	0	0	0	0	0	1	2	0	0	0	0	2	0	11.3719
35	1	0		10	0	0	6	11	22	1	3	27	2	1	0	1	1	2	0	0	0	0	0	0	0	1	2	0	0	0	0	2	0	13.4545
35	1	0		10	0	0	12	11	22	1	3	27	2	1	0	1	1	2	0	0	0	0	0	0	0	1	2	0	0	0	0	2	0	19.4711
35	1	0		10	0	0	18	11	22	1	3	27	2	1	0	1	1	2	0	0	0	0	0	0	0	1	2	0	0	0	0	2	0	26.3471
35	1	0		10	0	0	24	11	22	1	3	27	2	1	0	1	1	2	0	0	0	0	0	0	0	1	2	0	0	0	0	2	0	31.7355
36	1	0		34	0	0	2	11	19	1	2	20	3	2		2	1	2	1	0	0	0	0	0	0	0	2	0	0	0	0	1	0	3.80165
36	1	0		34	0	0	3	11	19	1	2	20	3	2		2	1	2	1	0	0	0	0	0	0	0	2	0	0	0	0	1	0	7.43802
36	1	0		34	0	0	6	11	19	1	2	20	3	2		2	1	2	1	0	0	0	0	0	0	0	2	0	0	0	0	1	0	10.2149
36	1	0		34	0	0	12	11	19	1	2	20	3	2		2	1	2	1	0	0	0	0	0	0	0	2	0	0	0	0	1	0	17.6198
36	1	0		34	0	0	18	11	19	1	2	20	3	2		2	1	2	1	0	0	0	0	0	0	0	2	0	0	0	0	1	0	22.0165
36	1	0		34	0	0	24	11	19	1	2	20	3	2		2	1	2	1	0	0	0	0	0	0	0	2	0	0	0	0	1	0	28.2645
37	1	0		36	0	0	2	11	19	1	3	20	1	1	0	1	1	2	1	0	0	0	0	0	0	0	2	0	0	0	0	2	0	5.19008
37	1	0		36	0	0	3	11	19	1	3	20	1	1	0	1	1	2	1	0	0	0	0	0	0	0	2	0	0	0	0	2	0	8.82645
37	1	0		36	0	0	6	11	19	1	3	20	1	1	0	1	1	2	1	0	0	0	0	0	0	0	2	0	0	0	0	2	0	11.3719
38	1	0		34	0	0	2	11	37	1	1	35	1	2		1	1	4	0	0	0	0	0	1	0	0	2	0	0	0	0	2	0	6.34711
38	1	0		34	0	0	6	11	37	1	1	35	1	2		1	1	4	0	0	0	0	0	1	0	0	2	0	0	0	0	2	0	12.9917
38	1	0		34	0	0	12	11	37	1	1	35	1	2		1	1	4	0	0	0	0	0	1	0	0	2	0	0	0	0	2	0	18.7769
38	1	0		34	0	0	18	11	37	1	1	35	1	2		1	1	4	0	0	0	0	0	1	0	0	2	0	0	0	0	2	0	24.562
38	1	0		34	0	0	24	11	37	1	1	35	1	2		1	1	4	0	0	0	0	0	1	0	0	2	0	0	0	0	2	0	31.0413
39	1	0		25	0	0	1	11	28	1	1		1	1	0	1	1	4	0	0	0	0	0	1	0	0	1	0	0	0	1	2	0	2.77686
39	1	0		25	0	0	2	11	28	1	1		1	1	0	1	1	4	0	0	0	0	0	1	0	0	1	0	0	0	1	2	0	3.50413
39	1	0		25	0	0	3	11	28	1	1		1	1	0	1	1	4	0	0	0	0	0	1	0	0	1	0	0	0	1	2	0	6.28099
39	1	0		25	0	0	6	11	28	1	1		1	1	0	1	1	4	0	0	0	0	0	1	0	0	1	0	0	0	1	2	0	9.75207
39	1	0		25	0	0	12	11	28	1	1		1	1	0	1	1	4	0	0	0	0	0	1	0	0	1	0	0	0	1	2	0	15.5372
39	1	0		25	0	0	18	11	28	1	1		1	1	0	1	1	4	0	0	0	0	0	1	0	0	1	0	0	0	1	2	0	21.2562
39	1	0		25	0	0	24	11	28	1	1		1	1	0	1	1	4	0	0	0	0	0	1	0	0	1	0	0	0	1	2	0	28.0331
40	1	0		10	0	0	12	11	24	1	1	29	1	2		1	1	4	1	0	0	0	0	0	0	0	1	0	0	0	1	2	0	15.2397
41	1	0		33	0	0	1	11	24	1	1	27	1	2		2	0	4	0	0	0	0	0	1	0	0	1	0	0	0	1	1	0	1.15702
41	1	0		33	0	0	2	11	24	1	1	27	1	2		2	0	4	0	0	0	0	0	1	0	0	1	0	0	0	1	1	0	1.28926
41	1	0		33	0	0	3	11	24	1	1	27	1	2		2	0	4	0	0	0	0	0	1	0	0	1	0	0	0	1	1	0	4.42975
41	1	0		33	0	0	6	11	24	1	1	27	1	2		2	0	4	0	0	0	0	0	1	0	0	1	0	0	0	1	1	0	7.43802
41	1	0		33	0	0	12	11	24	1	1	27	1	2		2	0	4	0	0	0	0	0	1	0	0	1	0	0	0	1	1	0	12.5289
41	1	0		33	0	0	18	11	24	1	1	27	1	2		2	0	4	0	0	0	0	0	1	0	0	1	0	0	0	1	1	0	19.7025
41	1	0		33	0	0	24	11	24	1	1	27	1	2		2	0	4	0	0	0	0	0	1	0	0	1	0	0	0	1	1	0	25.9173
42	1	0		39	0	0	2	11	36	1	3	38	2	1	0	1	1	2	1	0	0	0	1	0	0	1	1	0	0	0	1	2	0	5.22314
42	1	0		39	0	0	3	11	36	1	3	38	2	1	0	1	1	2	1	0	0	0	1	0	0	1	1	0	0	0	1	2	0	8.82645
42	1	0		39	0	0	6	11	36	1	3	38	2	1	0	1	1	2	1	0	0	0	1	0	0	1	1	0	0	0	1	2	0	11.6033
42	1	0		39	0	0	12	11	36	1	3	38	2	1	0	1	1	2	1	0	0	0	1	0	0	1	1	0	0	0	1	2	0	17.3884
42	1	0		39	0	0	18	11	36	1	3	38	2	1	0	1	1	2	1	0	0	0	1	0	0	1	1	0	0	0	1	2	0	23.405
42	1	0		39	0	0	24	11	36	1	3	38	2	1	0	1	1	2	1	0	0	0	1	0	0	1	1	0	0	0	1	2	0	29.4215
43	1	0		38	0	0	2	11	24	1	1	32	1	1	0	1	1	4	0	0	0	0	0	1	0	0	1	0	0	1	0	2	0	6.5124
43	1	0		38	0	0	3	11	24	1	1	32	1	1	0	1	1	4	0	0	0	0	0	1	0	0	1	0	0	1	0	2	0	10.9091
43	1	0		38	0	0	6	11	24	1	1	32	1	1	0	1	1	4	0	0	0	0	0	1	0	0	1	0	0	1	0	2	0	12.5289
43	1	0		38	0	0	12	11	24	1	1	32	1	1	0	1	1	4	0	0	0	0	0	1	0	0	1	0	0	1	0	2	0	18.7769
43	1	0		38	0	0	18	11	24	1	1	32	1	1	0	1	1	4	0	0	0	0	0	1	0	0	1	0	0	1	0	2	0	25.0248
43	1	0		38	0	0	24	11	24	1	1	32	1	1	0	1	1	4	0	0	0	0	0	1	0	0	1	0	0	1	0	2	0	30.8099
44	1	0		34	0	0	2	11	16	1	1	18	1	1	0	1	1	2	1	0	0	0	0	0	0	0	2	0	0	0	0	2	0	4.56198
44	1	0		34	0	0	3	11	16	1	1	18	1	1	0	1	1	2	1	0	0	0	0	0	0	0	2	0	0	0	0	2	0	9.05785
44	1	0		34	0	0	6	11	16	1	1	18	1	1	0	1	1	2	1	0	0	0	0	0	0	0	2	0	0	0	0	2	0	10.6777
44	1	0		34	0	0	12	11	16	1	1	18	1	1	0	1	1	2	1	0	0	0	0	0	0	0	2	0	0	0	0	2	0	16.6942
44	1	0		34	0	0	18	11	16	1	1	18	1	1	0	1	1	2	1	0	0	0	0	0	0	0	2	0	0	0	0	2	0	22.9422
44	1	0		34	0	0	24	11	16	1	1	18	1	1	0	1	1	2	1	0	0	0	0	0	0	0	2	0	0	0	0	2	0	27.3388
45	1	0		28	0	0	1	11	27	1	1	31	1	1	0	1	2	4	1	0	0	0	0	0	0	0	2	0	0	0	0	2	0	2.54546
45	1	0		28	0	0	2	11	27	1	1	31	1	1	0	1	2	4	1	0	0	0	0	0	0	0	2	0	0	0	0	2	0	4.2314
45	1	0		28	0	0	24	11	27	1	1	31	1	1	0	1	2	4	1	0	0	0	0	0	0	0	2	0	0	0	0	2	0	29.5868
46	1	0		19	0	0	1	11	26	1	2	29	1	99		1	1	4	0	0	0	0	0	1	0	0	1	0	0	0	1	2	0	4.16529
46	1	0		19	0	0	2	11	26	1	2	29	1	99		1	1	4	0	0	0	0	0	1	0	0	1	0	0	0	1	2	0	4.92562
46	1	0		19	0	0	3	11	26	1	2	29	1	99		1	1	4	0	0	0	0	0	1	0	0	1	0	0	0	1	2	0	8.79339
46	1	0		19	0	0	6	11	26	1	2	29	1	99		1	1	4	0	0	0	0	0	1	0	0	1	0	0	0	1	2	0	12.2645
46	1	0		19	0	0	12	11	26	1	2	29	1	99		1	1	4	0	0	0	0	0	1	0	0	1	0	0	0	1	2	0	16.4628
46	1	0		19	0	0	24	11	26	1	2	29	1	99		1	1	4	0	0	0	0	0	1	0	0	1	0	0	0	1	2	0	29.719
47	1	0		35	0	0	2	11	21	1	2	34	1	1	0	1	1	4	0	0	0	0	0	1	0	0	2	0	0	0	0	2	0	6.97521
47	1	0		35	0	0	12	11	21	1	2	34	1	1	0	1	1	4	0	0	0	0	0	1	0	0	2	0	0	0	0	2	0	19.1735
47	1	0		35	0	0	18	11	21	1	2	34	1	1	0	1	1	4	0	0	0	0	0	1	0	0	2	0	0	0	0	2	0	25.2562
47	1	0		35	0	0	24	11	21	1	2	34	1	1	0	1	1	4	0	0	0	0	0	1	0	0	2	0	0	0	0	2	0	31.5041
48	1	0		37	0	0	2	11	29	1	1	38	1	2		1	1	4	0	0	0	0	0	1	0	0	1	0	0	0	1	2	0	2.7438
48	1	0		37	0	0	3	11	29	1	1	38	1	2		1	1	4	0	0	0	0	0	1	0	0	1	0	0	0	1	2	0	6.04959
48	1	0		37	0	0	6	11	29	1	1	38	1	2		1	1	4	0	0	0	0	0	1	0	0	1	0	0	0	1	2	0	8.82645
48	1	0		37	0	0	12	11	29	1	1	38	1	2		1	1	4	0	0	0	0	0	1	0	0	1	0	0	0	1	2	0	14.843
48	1	0		37	0	0	18	11	29	1	1	38	1	2		1	1	4	0	0	0	0	0	1	0	0	1	0	0	0	1	2	0	21.0909
48	1	0		37	0	0	24	11	29	1	1	38	1	2		1	1	4	0	0	0	0	0	1	0	0	1	0	0	0	1	2	0	27.3388
49	1	0		13	0	0	2	11	21	1	1	33	0	1	0	1	1	4	0	0	0	0	0	0	0	1	1	0	0	0	1	2	0	5.75207
49	1	0		13	0	0	3	11	21	1	1	33	0	1	0	1	1	4	0	0	0	0	0	0	0	1	1	0	0	0	1	2	0	9.52066
49	1	0		13	0	0	6	11	21	1	1	33	0	1	0	1	1	4	0	0	0	0	0	0	0	1	1	0	0	0	1	2	0	12.0661
49	1	0		13	0	0	12	11	21	1	1	33	0	1	0	1	1	4	0	0	0	0	0	0	0	1	1	0	0	0	1	2	0	18.3471
49	1	0		13	0	0	18	11	21	1	1	33	0	1	0	1	1	4	0	0	0	0	0	0	0	1	1	0	0	0	1	2	0	24.3306
49	1	0		13	0	0	24	11	21	1	1	33	0	1	0	1	1	4	0	0	0	0	0	0	0	1	1	0	0	0	1	2	0	31.4711
50	1	0		19	0	0	1	11	21	1	2	29	3	1	0	1	1	4	0	0	0	0	0	1	0	0	2	0	0	0	0	1	0	6.24793
50	1	0		19	0	0	2	11	21	1	2	29	3	1	0	1	1	4	0	0	0	0	0	1	0	0	2	0	0	0	0	1	0	6.87603
50	1	0		19	0	0	3	11	21	1	2	29	3	1	0	1	1	4	0	0	0	0	0	1	0	0	2	0	0	0	0	1	0	10.9091
50	1	0		19	0	0	6	11	21	1	2	29	3	1	0	1	1	4	0	0	0	0	0	1	0	0	2	0	0	0	0	1	0	13.686
50	1	0		19	0	0	12	11	21	1	2	29	3	1	0	1	1	4	0	0	0	0	0	1	0	0	2	0	0	0	0	1	0	19.0083
50	1	0		19	0	0	18	11	21	1	2	29	3	1	0	1	1	4	0	0	0	0	0	1	0	0	2	0	0	0	0	1	0	25.5207
50	1	0		19	0	0	24	11	21	1	2	29	3	1	0	1	1	4	0	0	0	0	0	1	0	0	2	0	0	0	0	1	0	31.0413
51	1	0		23	0	0	2	11	29	1	1		0	99		1	2	4	0	0	0	0	0	1	0	0	1	0	0	0	1	2	0	3.04132
51	1	0		23	0	0	3	11	29	1	1		0	99		1	2	4	0	0	0	0	0	1	0	0	1	0	0	0	1	2	0	6.97521
51	1	0		23	0	0	6	11	29	1	1		0	99		1	2	4	0	0	0	0	0	1	0	0	1	0	0	0	1	2	0	9.52066
51	1	0		23	0	0	12	11	29	1	1		0	99		1	2	4	0	0	0	0	0	1	0	0	1	0	0	0	1	2	0	15.3058
51	1	0		23	0	0	18	11	29	1	1		0	99		1	2	4	0	0	0	0	0	1	0	0	1	0	0	0	1	2	0	20.6281
51	1	0		23	0	0	24	11	29	1	1		0	99		1	2	4	0	0	0	0	0	1	0	0	1	0	0	0	1	2	0	27.3388
52	1	0		8	0	0	1	11	18	1	1	23	1	2		1	1	4	1	0	0	0	0	0	0	0	2	0	0	0	0	2	0	8.33058
52	1	0		8	0	0	2	11	18	1	1	23	1	2		1	1	4	1	0	0	0	0	0	0	0	2	0	0	0	0	2	0	8.42975
52	1	0		8	0	0	3	11	18	1	1	23	1	2		1	1	4	1	0	0	0	0	0	0	0	2	0	0	0	0	2	0	11.1405
52	1	0		8	0	0	6	11	18	1	1	23	1	2		1	1	4	1	0	0	0	0	0	0	0	2	0	0	0	0	2	0	14.6116
52	1	0		8	0	0	12	11	18	1	1	23	1	2		1	1	4	1	0	0	0	0	0	0	0	2	0	0	0	0	2	0	20.6281
52	1	0		8	0	0	18	11	18	1	1	23	1	2		1	1	4	1	0	0	0	0	0	0	0	2	0	0	0	0	2	0	26.9091
52	1	0		8	0	0	24	11	18	1	1	23	1	2		1	1	4	1	0	0	0	0	0	0	0	2	0	0	0	0	2	0	32.8926
53	1	0		10	0	0	24	11	19	1	2	20	3	1	0	1	1	4	0	0	0	0	0	0	0	0	2	0	0	0	0	2	0	30.0827
54	1	0		14	0	0	2	11	17	1	2		2	1	0	1	1	4	0	0	0	0	0	0	0	1	2	0	0	0	0	2	0	6.21488
54	1	0		14	0	0	3	11	17	1	2		2	1	0	1	1	4	0	0	0	0	0	0	0	1	2	0	0	0	0	2	0	9.75207
54	1	0		14	0	0	6	11	17	1	2		2	1	0	1	1	4	0	0	0	0	0	0	0	1	2	0	0	0	0	2	0	12.2975
54	1	0		14	0	0	12	11	17	1	2		2	1	0	1	1	4	0	0	0	0	0	0	0	1	2	0	0	0	0	2	0	18.3141
54	1	0		14	0	0	18	11	17	1	2		2	1	0	1	1	4	0	0	0	0	0	0	0	1	2	0	0	0	0	2	0	25.2562
54	1	0		14	0	0	24	11	17	1	2		2	1	0	1	1	4	0	0	0	0	0	0	0	1	2	0	0	0	0	2	0	30.0827
55	1	0		36	0	0	2	11	32	1	1	32	0	1	0	1	1	2	1	0	0	0	0	0	0	0	2	0	0	0	0	2	0	4.69421
55	1	0		36	0	0	6	11	32	1	1	32	0	1	0	1	1	2	1	0	0	0	0	0	0	0	2	0	0	0	0	2	0	10.9091
55	1	0		36	0	0	12	11	32	1	1	32	0	1	0	1	1	2	1	0	0	0	0	0	0	0	2	0	0	0	0	2	0	15.5372
55	1	0		36	0	0	18	11	32	1	1	32	0	1	0	1	1	2	1	0	0	0	0	0	0	0	2	0	0	0	0	2	0	23.6364
55	1	0		36	0	0	24	11	32	1	1	32	0	1	0	1	1	2	1	0	0	0	0	0	0	0	2	0	0	0	0	2	0	28.9587
56	1	0		27	0	0	1	11	34	1	1	47	1	1	0	2	1	2	0	0	0	0	0	1	0	0	2	0	0	0	0	2	0	4.89256
56	1	0		27	0	0	2	11	34	1	1	47	1	1	0	2	1	2	0	0	0	0	0	1	0	0	2	0	0	0	0	2	0	6.08264
56	1	0		27	0	0	3	11	34	1	1	47	1	1	0	2	1	2	0	0	0	0	0	1	0	0	2	0	0	0	0	2	0	9.52066
56	1	0		27	0	0	6	11	34	1	1	47	1	1	0	2	1	2	0	0	0	0	0	1	0	0	2	0	0	0	0	2	0	12.2975
56	1	0		27	0	0	12	11	34	1	1	47	1	1	0	2	1	2	0	0	0	0	0	1	0	0	2	0	0	0	0	2	0	18.3141
56	1	0		27	0	0	18	11	34	1	1	47	1	1	0	2	1	2	0	0	0	0	0	1	0	0	2	0	0	0	0	2	0	24.7934
56	1	0		27	0	0	24	11	34	1	1	47	1	1	0	2	1	2	0	0	0	0	0	1	0	0	2	0	0	0	0	2	0	30.3471
58	1	0		24	0	0	2	11	29	1	1	30	1	2		2	1	4	0	0	0	0	0	1	0	0	2	0	0	0	0	1	0	4.13223
58	1	0		24	0	0	6	11	29	1	1	30	1	2		2	1	4	0	0	0	0	0	1	0	0	2	0	0	0	0	1	0	10.2149
58	1	0		24	0	0	12	11	29	1	1	30	1	2		2	1	4	0	0	0	0	0	1	0	0	2	0	0	0	0	1	0	15.7686
58	1	0		24	0	0	18	11	29	1	1	30	1	2		2	1	4	0	0	0	0	0	1	0	0	2	0	0	0	0	1	0	22.2479
58	1	0		24	0	0	24	11	29	1	1	30	1	2		2	1	4	0	0	0	0	0	1	0	0	2	0	0	0	0	1	0	28.7273
59	1	0		4	0	0	2	11	18	1	2	24	2	1	0	1	1	2	1	0	0	0	0	0	0	0	2	0	0	0	0	1	0	7.43802
59	1	0		4	0	0	3	11	18	1	2	24	2	1	0	1	1	2	1	0	0	0	0	0	0	0	2	0	0	0	0	1	0	10.9091
59	1	0		4	0	0	6	11	18	1	2	24	2	1	0	1	1	2	1	0	0	0	0	0	0	0	2	0	0	0	0	1	0	13.686
59	1	0		4	0	0	12	11	18	1	2	24	2	1	0	1	1	2	1	0	0	0	0	0	0	0	2	0	0	0	0	1	0	19.7025
59	1	0		4	0	0	18	11	18	1	2	24	2	1	0	1	1	2	1	0	0	0	0	0	0	0	2	0	0	0	0	1	0	26.876
59	1	0		4	0	0	24	11	18	1	2	24	2	1	0	1	1	2	1	0	0	0	0	0	0	0	2	0	0	0	0	1	0	31.7686
60	1	0		29	0	0	2	11	42	1	2	42	1	1	1	1	1	2	1	0	0	0	0	0	0	0	2	0	0	0	0	2	0	4.72727
60	1	0		29	0	0	3	11	42	1	2	42	1	1	1	1	1	2	1	0	0	0	0	0	0	0	2	0	0	0	0	2	0	8.59504
60	1	0		29	0	0	6	11	42	1	2	42	1	1	1	1	1	2	1	0	0	0	0	0	0	0	2	0	0	0	0	2	0	11.1405
60	1	0		29	0	0	12	11	42	1	2	42	1	1	1	1	1	2	1	0	0	0	0	0	0	0	2	0	0	0	0	2	0	16.9256
60	1	0		29	0	0	18	11	42	1	2	42	1	1	1	1	1	2	1	0	0	0	0	0	0	0	2	0	0	0	0	2	0	22.9422
60	1	0		29	0	0	24	11	42	1	2	42	1	1	1	1	1	2	1	0	0	0	0	0	0	0	2	0	0	0	0	2	0	28.9587
61	1	0		14	0	0	2	11	23	1	1	25	1	1	0	2	1	4	0	0	0	0	0	1	0	0	2	0	0	0	0	2	0	5.8843
61	1	0		14	0	0	3	11	23	1	1	25	1	1	0	2	1	4	0	0	0	0	0	1	0	0	2	0	0	0	0	2	0	9.05785
61	1	0		14	0	0	6	11	23	1	1	25	1	1	0	2	1	4	0	0	0	0	0	1	0	0	2	0	0	0	0	2	0	12.0661
61	1	0		14	0	0	12	11	23	1	1	25	1	1	0	2	1	4	0	0	0	0	0	1	0	0	2	0	0	0	0	2	0	18.0827
61	1	0		14	0	0	18	11	23	1	1	25	1	1	0	2	1	4	0	0	0	0	0	1	0	0	2	0	0	0	0	2	0	24.3306
62	1	0		37	0	0	2	11	26	1	1	29	0	1	0	1	1	2	0	0	0	0	0	1	0	0	2	0	0	0	0	2	0	2.80992
62	1	0		37	0	0	3	11	26	1	1	29	0	1	0	1	1	2	0	0	0	0	0	1	0	0	2	0	0	0	0	2	0	6.5124
62	1	0		37	0	0	6	11	26	1	1	29	0	1	0	1	1	2	0	0	0	0	0	1	0	0	2	0	0	0	0	2	0	9.05785
62	1	0		37	0	0	12	11	26	1	1	29	0	1	0	1	1	2	0	0	0	0	0	1	0	0	2	0	0	0	0	2	0	15.5372
62	1	0		37	0	0	18	11	26	1	1	29	0	1	0	1	1	2	0	0	0	0	0	1	0	0	2	0	0	0	0	2	0	21.0909
62	1	0		37	0	0	24	11	26	1	1	29	0	1	0	1	1	2	0	0	0	0	0	1	0	0	2	0	0	0	0	2	0	27.1074
63	1	0		14	0	0	2	11	36	1	2	45	3	1	0	1	1	2	1	0	0	0	0	0	0	0	2	0	0	0	0	1	0	3.66942
63	1	0		14	0	0	3	11	36	1	2	45	3	1	0	1	1	2	1	0	0	0	0	0	0	0	2	0	0	0	0	1	0	7.43802
63	1	0		14	0	0	6	11	36	1	2	45	3	1	0	1	1	2	1	0	0	0	0	0	0	0	2	0	0	0	0	1	0	9.98347
63	1	0		14	0	0	12	11	36	1	2	45	3	1	0	1	1	2	1	0	0	0	0	0	0	0	2	0	0	0	0	1	0	16.4628
63	1	0		14	0	0	18	11	36	1	2	45	3	1	0	1	1	2	1	0	0	0	0	0	0	0	2	0	0	0	0	1	0	22.0827
63	1	0		14	0	0	24	11	36	1	2	45	3	1	0	1	1	2	1	0	0	0	0	0	0	0	2	0	0	0	0	1	0	28.0992
64	1	0		16	0	0	2	11	22	1	1	27	99	2		1	1	4	0	0	0	0	0	0	0	0	2	0	0	0	0	1	0	5.2562
64	1	0		16	0	0	3	11	22	1	1	27	99	2		1	1	4	0	0	0	0	0	0	0	0	2	0	0	0	0	1	0	8.36364
64	1	0		16	0	0	6	11	22	1	1	27	99	2		1	1	4	0	0	0	0	0	0	0	0	2	0	0	0	0	1	0	11.3719
64	1	0		16	0	0	12	11	22	1	1	27	99	2		1	1	4	0	0	0	0	0	0	0	0	2	0	0	0	0	1	0	17.3884
64	1	0		16	0	0	18	11	22	1	1	27	99	2		1	1	4	0	0	0	0	0	0	0	0	2	0	0	0	0	1	0	24.3306
64	1	0		16	0	0	24	11	22	1	1	27	99	2		1	1	4	0	0	0	0	0	0	0	0	2	0	0	0	0	1	0	29.1901
65	1	0		28	0	0	2	11	17	1	2	22	1	1	0	1	1	4	0	0	0	0	0	1	0	0	2	0	0	0	0	2	0	0.165289
65	1	0		28	0	0	12	11	17	1	2	22	1	1	0	1	1	4	0	0	0	0	0	1	0	0	2	0	0	0	0	2	0	12.6942
65	1	0		28	0	0	18	11	17	1	2	22	1	1	0	1	1	4	0	0	0	0	0	1	0	0	2	0	0	0	0	2	0	18.4793
65	1	0		28	0	0	24	11	17	1	2	22	1	1	0	1	1	4	0	0	0	0	0	1	0	0	2	0	0	0	0	2	0	24.3306
66	1	0		20	0	0	2	11	24	1	1	28	0	1	0	1	1	4	0	0	0	0	0	0	0	1	2	0	0	0	0	1	0	4.46281
66	1	0		20	0	0	6	11	24	1	1	28	0	1	0	1	1	4	0	0	0	0	0	0	0	1	2	0	0	0	0	1	0	10.1488
66	1	0		20	0	0	12	11	24	1	1	28	0	1	0	1	1	4	0	0	0	0	0	0	0	1	2	0	0	0	0	1	0	16.6281
66	1	0		20	0	0	18	11	24	1	1	28	0	1	0	1	1	4	0	0	0	0	0	0	0	1	2	0	0	0	0	1	0	22.7769
66	1	0		20	0	0	24	11	24	1	1	28	0	1	0	1	1	4	0	0	0	0	0	0	0	1	2	0	0	0	0	1	0	29.6529
67	1	0		39	0	0	2	11	31	1	2	33	3	1	1	1	1	2	1	0	0	0	0	0	0	0	2	0	0	0	0	1	0	5.71901
67	1	0		39	0	0	3	11	31	1	2	33	3	1	1	1	1	2	1	0	0	0	0	0	0	0	2	0	0	0	0	1	0	9.4876
67	1	0		39	0	0	6	11	31	1	2	33	3	1	1	1	1	2	1	0	0	0	0	0	0	0	2	0	0	0	0	1	0	11.8017
67	1	0		39	0	0	12	11	31	1	2	33	3	1	1	1	1	2	1	0	0	0	0	0	0	0	2	0	0	0	0	1	0	17.8182
67	1	0		39	0	0	18	11	31	1	2	33	3	1	1	1	1	2	1	0	0	0	0	0	0	0	2	0	0	0	0	1	0	24.0661
67	1	0		39	0	0	24	11	31	1	2	33	3	1	1	1	1	2	1	0	0	0	0	0	0	0	2	0	0	0	0	1	0	30.2479
68	1	0		24	0	0	2	12	19	1	2	23	1	2		1	1	4	0	0	0	0	0	1	0	0	2	0	0	0	0	1	0	4.49587
68	1	0		24	0	0	3	12	19	1	2	23	1	2		1	1	4	0	0	0	0	0	1	0	0	2	0	0	0	0	1	0	7.90083
68	1	0		24	0	0	6	12	19	1	2	23	1	2		1	1	4	0	0	0	0	0	1	0	0	2	0	0	0	0	1	0	10.9091
68	1	0		24	0	0	12	12	19	1	2	23	1	2		1	1	4	0	0	0	0	0	1	0	0	2	0	0	0	0	1	0	16.6942
68	1	0		24	0	0	24	12	19	1	2	23	1	2		1	1	4	0	0	0	0	0	1	0	0	2	0	0	0	0	1	0	29.6529
69	1	0		32	0	0	1	12	24	1	2	26	1	1	0	1	1	3	0	0	0	0	1	0	0	1	2	0	0	0	0	1	0	3.00827
69	1	0		32	0	0	2	12	24	1	2	26	1	1	0	1	1	3	0	0	0	0	1	0	0	1	2	0	0	0	0	1	0	3.90083
69	1	0		32	0	0	3	12	24	1	2	26	1	1	0	1	1	3	0	0	0	0	1	0	0	1	2	0	0	0	0	1	0	7.40496
69	1	0		32	0	0	6	12	24	1	2	26	1	1	0	1	1	3	0	0	0	0	1	0	0	1	2	0	0	0	0	1	0	12.3306
69	1	0		32	0	0	12	12	24	1	2	26	1	1	0	1	1	3	0	0	0	0	1	0	0	1	2	0	0	0	0	1	0	16
69	1	0		32	0	0	18	12	24	1	2	26	1	1	0	1	1	3	0	0	0	0	1	0	0	1	2	0	0	0	0	1	0	21.5207
69	1	0		32	0	0	24	12	24	1	2	26	1	1	0	1	1	3	0	0	0	0	1	0	0	1	2	0	0	0	0	1	0	31.5041
70	1	0		18	0	0	1	12	24	1	2	30	1	1	0	1	1	2	1	0	0	0	1	0	0	1	1	0	0	0	1	2	0	4.36364
70	1	0		18	0	0	2	12	24	1	2	30	1	1	0	1	1	2	1	0	0	0	1	0	0	1	1	0	0	0	1	2	0	4.6281
70	1	0		18	0	0	3	12	24	1	2	30	1	1	0	1	1	2	1	0	0	0	1	0	0	1	1	0	0	0	1	2	0	7.66942
70	1	0		18	0	0	6	12	24	1	2	30	1	1	0	1	1	2	1	0	0	0	1	0	0	1	1	0	0	0	1	2	0	10.6777
70	1	0		18	0	0	12	12	24	1	2	30	1	1	0	1	1	2	1	0	0	0	1	0	0	1	1	0	0	0	1	2	0	16.6942
70	1	0		18	0	0	18	12	24	1	2	30	1	1	0	1	1	2	1	0	0	0	1	0	0	1	1	0	0	0	1	2	0	22.9422
70	1	0		18	0	0	24	12	24	1	2	30	1	1	0	1	1	2	1	0	0	0	1	0	0	1	1	0	0	0	1	2	0	31.0413
71	1	0		38	0	0	2	12	29	5	1		0	1	0	2	0	4	1	0	0	0	0	0	0	1	2	0	0	0	0	1	0	3.27273
71	1	0		38	0	0	3	12	29	5	1		0	1	0	2	0	4	1	0	0	0	0	0	0	1	2	0	0	0	0	1	0	7.40496
71	1	0		38	0	0	6	12	29	5	1		0	1	0	2	0	4	1	0	0	0	0	0	0	1	2	0	0	0	0	1	0	9.05785
71	1	0		38	0	0	12	12	29	5	1		0	1	0	2	0	4	1	0	0	0	0	0	0	1	2	0	0	0	0	1	0	15.7686
71	1	0		38	0	0	18	12	29	5	1		0	1	0	2	0	4	1	0	0	0	0	0	0	1	2	0	0	0	0	1	0	21.5537
71	1	0		38	0	0	24	12	29	5	1		0	1	0	2	0	4	1	0	0	0	0	0	0	1	2	0	0	0	0	1	0	27.9339
72	1	0		32	0	0	1	12	17	1	2	21	1	2		1	1	4	0	0	0	0	1	0	0	0	2	0	0	0	0	1	0	2.77686
72	1	0		32	0	0	2	12	17	1	2	21	1	2		1	1	4	0	0	0	0	1	0	0	0	2	0	0	0	0	1	0	4.42975
72	1	0		32	0	0	3	12	17	1	2	21	1	2		1	1	4	0	0	0	0	1	0	0	0	2	0	0	0	0	1	0	8.36364
72	1	0		32	0	0	6	12	17	1	2	21	1	2		1	1	4	0	0	0	0	1	0	0	0	2	0	0	0	0	1	0	10.9091
72	1	0		32	0	0	12	12	17	1	2	21	1	2		1	1	4	0	0	0	0	1	0	0	0	2	0	0	0	0	1	0	16.4628
72	1	0		32	0	0	18	12	17	1	2	21	1	2		1	1	4	0	0	0	0	1	0	0	0	2	0	0	0	0	1	0	22.4463
72	1	0		32	0	0	24	12	17	1	2	21	1	2		1	1	4	0	0	0	0	1	0	0	0	2	0	0	0	0	1	0	28.4959
73	1	0		22	0	0	2	12	28	1	2	32	1	1	0	2	1	2	1	0	0	0	0	0	0	0	1	0	0	0	1	1	0	3.80165
73	1	0		22	0	0	3	12	28	1	2	32	1	1	0	2	1	2	1	0	0	0	0	0	0	0	1	0	0	0	1	1	0	6.97521
73	1	0		22	0	0	6	12	28	1	2	32	1	1	0	2	1	2	1	0	0	0	0	0	0	0	1	0	0	0	1	1	0	10.4463
73	1	0		22	0	0	12	12	28	1	2	32	1	1	0	2	1	2	1	0	0	0	0	0	0	0	1	0	0	0	1	1	0	16
73	1	0		22	0	0	18	12	28	1	2	32	1	1	0	2	1	2	1	0	0	0	0	0	0	0	1	0	0	0	1	1	0	22.2479
73	1	0		22	0	0	24	12	28	1	2	32	1	1	0	2	1	2	1	0	0	0	0	0	0	0	1	0	0	0	1	1	0	28.0331
74	1	0		34	0	0	1	12	28	1	1	31	0	99		2	0	4	0	0	0	0	1	0	0	1	2	0	0	0	0	1	0	3.70248
74	1	0		34	0	0	2	12	28	1	1	31	0	99		2	0	4	0	0	0	0	1	0	0	1	2	0	0	0	0	1	0	4.42975
74	1	0		34	0	0	3	12	28	1	1	31	0	99		2	0	4	0	0	0	0	1	0	0	1	2	0	0	0	0	1	0	9.05785
74	1	0		34	0	0	6	12	28	1	1	31	0	99		2	0	4	0	0	0	0	1	0	0	1	2	0	0	0	0	1	0	11.1405
74	1	0		34	0	0	12	12	28	1	1	31	0	99		2	0	4	0	0	0	0	1	0	0	1	2	0	0	0	0	1	0	16.6612
74	1	0		34	0	0	18	12	28	1	1	31	0	99		2	0	4	0	0	0	0	1	0	0	1	2	0	0	0	0	1	0	22.6777
74	1	0		34	0	0	24	12	28	1	1	31	0	99		2	0	4	0	0	0	0	1	0	0	1	2	0	0	0	0	1	0	28.9587
75	1	0		38	0	0	2	12	30	1	1	34	3	1	0	1	1	4	0	0	0	0	1	0	0	1	1	0	0	0	1	2	0	7.40496
75	1	0		38	0	0	3	12	30	1	1	34	3	1	0	1	1	4	0	0	0	0	1	0	0	1	1	0	0	0	1	2	0	10.6777
75	1	0		38	0	0	6	12	30	1	1	34	3	1	0	1	1	4	0	0	0	0	1	0	0	1	1	0	0	0	1	2	0	14.3802
75	1	0		38	0	0	12	12	30	1	1	34	3	1	0	1	1	4	0	0	0	0	1	0	0	1	1	0	0	0	1	2	0	19.4711
75	1	0		38	0	0	18	12	30	1	1	34	3	1	0	1	1	4	0	0	0	0	1	0	0	1	1	0	0	0	1	2	0	25.4876
75	1	0		38	0	0	24	12	30	1	1	34	3	1	0	1	1	4	0	0	0	0	1	0	0	1	1	0	0	0	1	2	0	31.5041
76	1	0		32	0	0	1	12	31	1	1	35	0	1	1	1	1	2	0	0	0	0	1	0	0	1	1	0	0	0	1	2	0	0.92562
76	1	0		32	0	0	2	12	31	1	1	35	0	1	1	1	1	2	0	0	0	0	1	0	0	1	1	0	0	0	1	2	0	1.61983
76	1	0		32	0	0	3	12	31	1	1	35	0	1	1	1	1	2	0	0	0	0	1	0	0	1	1	0	0	0	1	2	0	4.39669
76	1	0		32	0	0	6	12	31	1	1	35	0	1	1	1	1	2	0	0	0	0	1	0	0	1	1	0	0	0	1	2	0	8.13223
76	1	0		32	0	0	12	12	31	1	1	35	0	1	1	1	1	2	0	0	0	0	1	0	0	1	1	0	0	0	1	2	0	13.686
76	1	0		32	0	0	18	12	31	1	1	35	0	1	1	1	1	2	0	0	0	0	1	0	0	1	1	0	0	0	1	2	0	19.6694
76	1	0		32	0	0	24	12	31	1	1	35	0	1	1	1	1	2	0	0	0	0	1	0	0	1	1	0	0	0	1	2	0	26.1818
77	1	0		32	0	0	2	12	20	1	2	22	1	1	0	1	1	3	0	1	0	0	1	0	0	1	2	0	0	0	0	1	0	3.30579
77	1	0		32	0	0	3	12	20	1	2	22	1	1	0	1	1	3	0	1	0	0	1	0	0	1	2	0	0	0	0	1	0	6.7438
77	1	0		32	0	0	6	12	20	1	2	22	1	1	0	1	1	3	0	1	0	0	1	0	0	1	2	0	0	0	0	1	0	9.28926
77	1	0		32	0	0	12	12	20	1	2	22	1	1	0	1	1	3	0	1	0	0	1	0	0	1	2	0	0	0	0	1	0	15.3058
78	1	0		28	0	0	2	12	24	1	2	25	1	2		1	1	2	1	0	0	0	1	0	0	1	1	0	0	0	1	1	0	4.92562
78	1	0		28	0	0	3	12	24	1	2	25	1	2		1	1	2	1	0	0	0	1	0	0	1	1	0	0	0	1	1	0	8.82645
78	1	0		28	0	0	6	12	24	1	2	25	1	2		1	1	2	1	0	0	0	1	0	0	1	1	0	0	0	1	1	0	12.0661
78	1	0		28	0	0	12	12	24	1	2	25	1	2		1	1	2	1	0	0	0	1	0	0	1	1	0	0	0	1	1	0	17.157
78	1	0		28	0	0	18	12	24	1	2	25	1	2		1	1	2	1	0	0	0	1	0	0	1	1	0	0	0	1	1	0	23.1735
78	1	0		28	0	0	24	12	24	1	2	25	1	2		1	1	2	1	0	0	0	1	0	0	1	1	0	0	0	1	1	0	29.1901
79	1	0		20	0	0	2	12	17	1	2		2	99		1	1	4	0	0	0	0	1	0	0	1	2	0	0	0	0	1	0	4.46281
79	1	0		20	0	0	3	12	17	1	2		2	99		1	1	4	0	0	0	0	1	0	0	1	2	0	0	0	0	1	0	9.28926
79	1	0		20	0	0	6	12	17	1	2		2	99		1	1	4	0	0	0	0	1	0	0	1	2	0	0	0	0	1	0	10.4463
79	1	0		20	0	0	18	12	17	1	2		2	99		1	1	4	0	0	0	0	1	0	0	1	2	0	0	0	0	1	0	22.9422
79	1	0		20	0	0	24	12	17	1	2		2	99		1	1	4	0	0	0	0	1	0	0	1	2	0	0	0	0	1	0	28.0331
80	1	0		24	0	0	1	12	20	1	2	20	2	1	0	1	1	4	0	0	0	0	0	0	0	1	2	0	0	0	0	1	0	2.77686
80	1	0		24	0	0	2	12	20	1	2	20	2	1	0	1	1	4	0	0	0	0	0	0	0	1	2	0	0	0	0	1	0	3.40496
80	1	0		24	0	0	3	12	20	1	2	20	2	1	0	1	1	4	0	0	0	0	0	0	0	1	2	0	0	0	0	1	0	6.97521
80	1	0		24	0	0	6	12	20	1	2	20	2	1	0	1	1	4	0	0	0	0	0	0	0	1	2	0	0	0	0	1	0	9.52066
80	1	0		24	0	0	12	12	20	1	2	20	2	1	0	1	1	4	0	0	0	0	0	0	0	1	2	0	0	0	0	1	0	15.5372
80	1	0		24	0	0	18	12	20	1	2	20	2	1	0	1	1	4	0	0	0	0	0	0	0	1	2	0	0	0	0	1	0	21.5537
80	1	0		24	0	0	24	12	20	1	2	20	2	1	0	1	1	4	0	0	0	0	0	0	0	1	2	0	0	0	0	1	0	29.4215
81	1	0		32	0	0	2	12	21	1	1	36	2	2		2	1	4	0	0	0	0	0	1	0	0	2	0	0	0	0	2	0	5.22314
81	1	0		32	0	0	3	12	21	1	1	36	2	2		2	1	4	0	0	0	0	0	1	0	0	2	0	0	0	0	2	0	8.59504
81	1	0		32	0	0	6	12	21	1	1	36	2	2		2	1	4	0	0	0	0	0	1	0	0	2	0	0	0	0	2	0	11.6033
81	1	0		32	0	0	12	12	21	1	1	36	2	2		2	1	4	0	0	0	0	0	1	0	0	2	0	0	0	0	2	0	17.3884
81	1	0		32	0	0	18	12	21	1	1	36	2	2		2	1	4	0	0	0	0	0	1	0	0	2	0	0	0	0	2	0	23.3719
81	1	0		32	0	0	24	12	21	1	1	36	2	2		2	1	4	0	0	0	0	0	1	0	0	2	0	0	0	0	2	0	29.6198
82	1	0		20	0	0	2	12	19	1	1	23	1	2		1	1	4	0	0	0	0	0	1	0	0	2	0	0	0	0	1	0	4.16529
82	1	0		20	0	0	3	12	19	1	1	23	1	2		1	1	4	0	0	0	0	0	1	0	0	2	0	0	0	0	1	0	7.90083
82	1	0		20	0	0	6	12	19	1	1	23	1	2		1	1	4	0	0	0	0	0	1	0	0	2	0	0	0	0	1	0	11.8347
82	1	0		20	0	0	12	12	19	1	1	23	1	2		1	1	4	0	0	0	0	0	1	0	0	2	0	0	0	0	1	0	16.2314
82	1	0		20	0	0	18	12	19	1	1	23	1	2		1	1	4	0	0	0	0	0	1	0	0	2	0	0	0	0	1	0	22.4793
82	1	0		20	0	0	24	12	19	1	1	23	1	2		1	1	4	0	0	0	0	0	1	0	0	2	0	0	0	0	1	0	28.2645
83	1	0		28	0	0	2	12	19	1	1	24	1	1	0	2	1	1	1	0	0	0	0	0	0	0	2	0	0	0	0	1	0	6.24793
83	1	0		28	0	0	3	12	19	1	1	24	1	1	0	2	1	1	1	0	0	0	0	0	0	0	2	0	0	0	0	1	0	9.98347
83	1	0		28	0	0	6	12	19	1	1	24	1	1	0	2	1	1	1	0	0	0	0	0	0	0	2	0	0	0	0	1	0	13.2231
83	1	0		28	0	0	12	12	19	1	1	24	1	1	0	2	1	1	1	0	0	0	0	0	0	0	2	0	0	0	0	1	0	18.3141
83	1	0		28	0	0	18	12	19	1	1	24	1	1	0	2	1	1	1	0	0	0	0	0	0	0	2	0	0	0	0	1	0	24.4959
83	1	0		28	0	0	24	12	19	1	1	24	1	1	0	2	1	1	1	0	0	0	0	0	0	0	2	0	0	0	0	1	0	30.5454
84	1	0		28	0	0	2	12	22	1	2		1	1	0	2	1	4	0	0	0	0	0	1	0	0	2	0	0	0	0	1	0	0.198347
84	1	0		28	0	0	3	12	22	1	2		1	1	0	2	1	4	0	0	0	0	0	1	0	0	2	0	0	0	0	1	0	3.04132
84	1	0		28	0	0	6	12	22	1	2		1	1	0	2	1	4	0	0	0	0	0	1	0	0	2	0	0	0	0	1	0	6.5124
84	1	0		28	0	0	12	12	22	1	2		1	1	0	2	1	4	0	0	0	0	0	1	0	0	2	0	0	0	0	1	0	12.2975
84	1	0		28	0	0	18	12	22	1	2		1	1	0	2	1	4	0	0	0	0	0	1	0	0	2	0	0	0	0	1	0	18.2149
84	1	0		28	0	0	24	12	22	1	2		1	1	0	2	1	4	0	0	0	0	0	1	0	0	2	0	0	0	0	1	0	24.3306
85	1	0		26	0	0	2	12	27	1	1	34	0	1	0	1	1	4	0	0	0	0	0	1	0	0	2	0	0	0	0	2	0	1.05785
85	1	0		26	0	0	3	12	27	1	1	34	0	1	0	1	1	4	0	0	0	0	0	1	0	0	2	0	0	0	0	2	0	3.73554
85	1	0		26	0	0	6	12	27	1	1	34	0	1	0	1	1	4	0	0	0	0	0	1	0	0	2	0	0	0	0	2	0	7.20661
85	1	0		26	0	0	12	12	27	1	1	34	0	1	0	1	1	4	0	0	0	0	0	1	0	0	2	0	0	0	0	2	0	13.2231
85	1	0		26	0	0	18	12	27	1	1	34	0	1	0	1	1	4	0	0	0	0	0	1	0	0	2	0	0	0	0	2	0	19.438
85	1	0		26	0	0	24	12	27	1	1	34	0	1	0	1	1	4	0	0	0	0	0	1	0	0	2	0	0	0	0	2	0	29.8843
86	1	0		20	0	0	2	12	30	1	1	35	1	2		1	1	4	0	0	0	0	1	0	0	0	2	0	0	0	0	1	0	5.45455
86	1	0		20	0	0	3	12	30	1	1	35	1	2		1	1	4	0	0	0	0	1	0	0	0	2	0	0	0	0	1	0	9.98347
86	1	0		20	0	0	6	12	30	1	1	35	1	2		1	1	4	0	0	0	0	1	0	0	0	2	0	0	0	0	1	0	12.0661
86	1	0		20	0	0	12	12	30	1	1	35	1	2		1	1	4	0	0	0	0	1	0	0	0	2	0	0	0	0	1	0	18.3141
86	1	0		20	0	0	18	12	30	1	1	35	1	2		1	1	4	0	0	0	0	1	0	0	0	2	0	0	0	0	1	0	24.0992
86	1	0		20	0	0	24	12	30	1	1	35	1	2		1	1	4	0	0	0	0	1	0	0	0	2	0	0	0	0	1	0	30.3471
87	1	0		26	0	0	2	12	20	1	1	28	1	1	0	1	1	4	0	0	0	0	0	1	0	0	2	0	0	0	0	2	0	3.33884
87	1	0		26	0	0	6	12	20	1	1	28	1	1	0	1	1	4	0	0	0	0	0	1	0	0	2	0	0	0	0	2	0	10.2149
87	1	0		26	0	0	12	12	20	1	1	28	1	1	0	1	1	4	0	0	0	0	0	1	0	0	2	0	0	0	0	2	0	16.6942
87	1	0		26	0	0	18	12	20	1	1	28	1	1	0	1	1	4	0	0	0	0	0	1	0	0	2	0	0	0	0	2	0	24.0992
87	1	0		26	0	0	24	12	20	1	1	28	1	1	0	1	1	4	0	0	0	0	0	1	0	0	2	0	0	0	0	2	0	28.8926
89	1	0		32	0	0	1	12	15	3	1	24	1	99		1	1	4	0	0	0	0	0	0	0	0	2	0	0	0	0	1	0	1.38843
89	1	0		32	0	0	2	12	15	3	1	24	1	99		1	1	4	0	0	0	0	0	0	0	0	2	0	0	0	0	1	0	1.91735
89	1	0		32	0	0	3	12	15	3	1	24	1	99		1	1	4	0	0	0	0	0	0	0	0	2	0	0	0	0	1	0	5.12397
89	1	0		32	0	0	6	12	15	3	1	24	1	99		1	1	4	0	0	0	0	0	0	0	0	2	0	0	0	0	1	0	8.8595
89	1	0		32	0	0	12	12	15	3	1	24	1	99		1	1	4	0	0	0	0	0	0	0	0	2	0	0	0	0	1	0	14.1488
89	1	0		32	0	0	18	12	15	3	1	24	1	99		1	1	4	0	0	0	0	0	0	0	0	2	0	0	0	0	1	0	20.3967
89	1	0		32	0	0	24	12	15	3	1	24	1	99		1	1	4	0	0	0	0	0	0	0	0	2	0	0	0	0	1	0	26.4132
90	1	0		14	0	0	1	12	24	1	2	27	1	1	0	1	1	4	0	0	0	0	1	0	0	0	1	0	0	0	1	1	0	5.75207
90	1	0		14	0	0	2	12	24	1	2	27	1	1	0	1	1	4	0	0	0	0	1	0	0	0	1	0	0	0	1	1	0	6.5124
90	1	0		14	0	0	3	12	24	1	2	27	1	1	0	1	1	4	0	0	0	0	1	0	0	0	1	0	0	0	1	1	0	9.75207
90	1	0		14	0	0	6	12	24	1	2	27	1	1	0	1	1	4	0	0	0	0	1	0	0	0	1	0	0	0	1	1	0	12.7603
90	1	0		14	0	0	12	12	24	1	2	27	1	1	0	1	1	4	0	0	0	0	1	0	0	0	1	0	0	0	1	1	0	18.281
90	1	0		14	0	0	18	12	24	1	2	27	1	1	0	1	1	4	0	0	0	0	1	0	0	0	1	0	0	0	1	1	0	25.0248
90	1	0		14	0	0	24	12	24	1	2	27	1	1	0	1	1	4	0	0	0	0	1	0	0	0	1	0	0	0	1	1	0	30.5785
91	1	0		28	0	0	1	12	25	1	2		1	99		2	1	3	0	0	0	0	0	0	0	0	2	0	0	0	0	1	0	3.47107
91	1	0		28	0	0	2	12	25	1	2		1	99		2	1	3	0	0	0	0	0	0	0	0	2	0	0	0	0	1	0	4.46281
91	1	0		28	0	0	3	12	25	1	2		1	99		2	1	3	0	0	0	0	0	0	0	0	2	0	0	0	0	1	0	7.47107
91	1	0		28	0	0	6	12	25	1	2		1	99		2	1	3	0	0	0	0	0	0	0	0	2	0	0	0	0	1	0	10.7107
91	1	0		28	0	0	12	12	25	1	2		1	99		2	1	3	0	0	0	0	0	0	0	0	2	0	0	0	0	1	0	16.4959
91	1	0		28	0	0	18	12	25	1	2		1	99		2	1	3	0	0	0	0	0	0	0	0	2	0	0	0	0	1	0	23.2066
91	1	0		28	0	0	24	12	25	1	2		1	99		2	1	3	0	0	0	0	0	0	0	0	2	0	0	0	0	1	0	28.7603
92	1	0		24	0	0	2	12	20	1	2	27	1	99		1	1	3	0	0	0	0	0	0	0	0	2	0	0	0	0	1	0	7.50413
92	1	0		24	0	0	6	12	20	1	2	27	1	99		1	1	3	0	0	0	0	0	0	0	0	2	0	0	0	0	1	0	13.6198
92	1	0		24	0	0	12	12	20	1	2	27	1	99		1	1	3	0	0	0	0	0	0	0	0	2	0	0	0	0	1	0	21.3554
92	1	0		24	0	0	18	12	20	1	2	27	1	99		1	1	3	0	0	0	0	0	0	0	0	2	0	0	0	0	1	0	25.0248
92	1	0		24	0	0	24	12	20	1	2	27	1	99		1	1	3	0	0	0	0	0	0	0	0	2	0	0	0	0	1	0	34.0827
93	1	0		7	0	0	2	12	17	1	2		1	1	0	1	1	2	0	0	0	0	0	0	0	0	2	0	0	0	0	2	0	7.10744
93	1	0		7	0	0	3	12	17	1	2		1	1	0	1	1	2	0	0	0	0	0	0	0	0	2	0	0	0	0	2	0	10.4463
93	1	0		7	0	0	6	12	17	1	2		1	1	0	1	1	2	0	0	0	0	0	0	0	0	2	0	0	0	0	2	0	13.3884
93	1	0		7	0	0	12	12	17	1	2		1	1	0	1	1	2	0	0	0	0	0	0	0	0	2	0	0	0	0	2	0	19.4711
93	1	0		7	0	0	18	12	17	1	2		1	1	0	1	1	2	0	0	0	0	0	0	0	0	2	0	0	0	0	2	0	24.0331
93	1	0		7	0	0	24	12	17	1	2		1	1	0	1	1	2	0	0	0	0	0	0	0	0	2	0	0	0	0	2	0	32.8265
94	1	0		34	0	0	2	12	25	1	2	27	2	1	0	1	1	2	0	0	0	0	1	0	0	0	1	0	0	0	1	1	0	6.34711
94	1	0		34	0	0	3	12	25	1	2	27	2	1	0	1	1	2	0	0	0	0	1	0	0	0	1	0	0	0	1	1	0	8.82645
94	1	0		34	0	0	6	12	25	1	2	27	2	1	0	1	1	2	0	0	0	0	1	0	0	0	1	0	0	0	1	1	0	12.7603
94	1	0		34	0	0	12	12	25	1	2	27	2	1	0	1	1	2	0	0	0	0	1	0	0	0	1	0	0	0	1	1	0	18.5454
94	1	0		34	0	0	18	12	25	1	2	27	2	1	0	1	1	2	0	0	0	0	1	0	0	0	1	0	0	0	1	1	0	24.562
94	1	0		34	0	0	24	12	25	1	2	27	2	1	0	1	1	2	0	0	0	0	1	0	0	0	1	0	0	0	1	1	0	30.1157
95	1	0		26	0	0	2	12	18	1	2	25	2	2		1	1	4	0	0	0	0	0	1	0	0	1	0	0	0	1	1	0	4.66116
95	1	0		26	0	0	3	12	18	1	2	25	2	2		1	1	4	0	0	0	0	0	1	0	0	1	0	0	0	1	1	0	8.59504
95	1	0		26	0	0	6	12	18	1	2	25	2	2		1	1	4	0	0	0	0	0	1	0	0	1	0	0	0	1	1	0	11.1405
95	1	0		26	0	0	12	12	18	1	2	25	2	2		1	1	4	0	0	0	0	0	1	0	0	1	0	0	0	1	1	0	16.6942
95	1	0		26	0	0	18	12	18	1	2	25	2	2		1	1	4	0	0	0	0	0	1	0	0	1	0	0	0	1	1	0	22.9422
95	1	0		26	0	0	24	12	18	1	2	25	2	2		1	1	4	0	0	0	0	0	1	0	0	1	0	0	0	1	1	0	28.9587
96	1	0		32	0	0	1	12	27	1	1	30	0	1	0	1	1	4	0	0	0	0	0	1	0	0	2	0	0	0	0	1	0	2.7438
96	1	0		32	0	0	2	12	27	1	1	30	0	1	0	1	1	4	0	0	0	0	0	1	0	0	2	0	0	0	0	1	0	3.00827
96	1	0		32	0	0	6	12	27	1	1	30	0	1	0	1	1	4	0	0	0	0	0	1	0	0	2	0	0	0	0	1	0	9.05785
96	1	0		32	0	0	12	12	27	1	1	30	0	1	0	1	1	4	0	0	0	0	0	1	0	0	2	0	0	0	0	1	0	14.6116
96	1	0		32	0	0	18	12	27	1	1	30	0	1	0	1	1	4	0	0	0	0	0	1	0	0	2	0	0	0	0	1	0	21.3223
96	1	0		32	0	0	24	12	27	1	1	30	0	1	0	1	1	4	0	0	0	0	0	1	0	0	2	0	0	0	0	1	0	27.1074
98	1	0		33	0	0	2	12	35	1	1		0	99		1	1	2	0	0	0	0	0	1	0	0	2	0	0	0	0	2	0	6.87603
98	1	0		33	0	0	3	12	35	1	1		0	99		1	1	2	0	0	0	0	0	1	0	0	2	0	0	0	0	2	0	10.6777
98	1	0		33	0	0	6	12	35	1	1		0	99		1	1	2	0	0	0	0	0	1	0	0	2	0	0	0	0	2	0	13.4545
98	1	0		33	0	0	12	12	35	1	1		0	99		1	1	2	0	0	0	0	0	1	0	0	2	0	0	0	0	2	0	19.0083
98	1	0		33	0	0	18	12	35	1	1		0	99		1	1	2	0	0	0	0	0	1	0	0	2	0	0	0	0	2	0	25.0248
98	1	0		33	0	0	24	12	35	1	1		0	99		1	1	2	0	0	0	0	0	1	0	0	2	0	0	0	0	2	0	31.0413
99	1	0		29	0	0	1	12	18	1	2	26	1	2		1	1	4	0	0	0	0	0	1	0	0	2	0	0	0	0	2	0	2.97521
99	1	0		29	0	0	2	12	18	1	2	26	1	2		1	1	4	0	0	0	0	0	1	0	0	2	0	0	0	0	2	0	3.86777
99	1	0		29	0	0	3	12	18	1	2	26	1	2		1	1	4	0	0	0	0	0	1	0	0	2	0	0	0	0	2	0	7.20661
99	1	0		29	0	0	6	12	18	1	2	26	1	2		1	1	4	0	0	0	0	0	1	0	0	2	0	0	0	0	2	0	9.98347
99	1	0		29	0	0	12	12	18	1	2	26	1	2		1	1	4	0	0	0	0	0	1	0	0	2	0	0	0	0	2	0	16.4628
99	1	0		29	0	0	18	12	18	1	2	26	1	2		1	1	4	0	0	0	0	0	1	0	0	2	0	0	0	0	2	0	22.0165
99	1	0		29	0	0	24	12	18	1	2	26	1	2		1	1	4	0	0	0	0	0	1	0	0	2	0	0	0	0	2	0	28.9256
100	1	0		29	0	0	2	12	22	1	1	35	0	2		1	1	4	0	0	0	0	0	1	0	0	2	0	0	0	0	2	0	3.23967
100	1	0		29	0	0	3	12	22	1	1	35	0	2		1	1	4	0	0	0	0	0	1	0	0	2	0	0	0	0	2	0	6.7438
100	1	0		29	0	0	6	12	22	1	1	35	0	2		1	1	4	0	0	0	0	0	1	0	0	2	0	0	0	0	2	0	9.52066
100	1	0		29	0	0	18	12	22	1	1	35	0	2		1	1	4	0	0	0	0	0	1	0	0	2	0	0	0	0	2	0	22.0165
101	1	0		32	0	0	2	12	21	1	2	21	3	1	0	2	1	4	0	0	0	0	0	0	0	1	2	0	0	0	0	1	0	1.68595
101	1	0		32	0	0	3	12	21	1	2	21	3	1	0	2	1	4	0	0	0	0	0	0	0	1	2	0	0	0	0	1	0	5.12397
101	1	0		32	0	0	6	12	21	1	2	21	3	1	0	2	1	4	0	0	0	0	0	0	0	1	2	0	0	0	0	1	0	7.86777
101	1	0		32	0	0	12	12	21	1	2	21	3	1	0	2	1	4	0	0	0	0	0	0	0	1	2	0	0	0	0	1	0	14.3802
101	1	0		32	0	0	18	12	21	1	2	21	3	1	0	2	1	4	0	0	0	0	0	0	0	1	2	0	0	0	0	1	0	20.1653
101	1	0		32	0	0	24	12	21	1	2	21	3	1	0	2	1	4	0	0	0	0	0	0	0	1	2	0	0	0	0	1	0	25.9173
102	1	0		28	0	0	1	12	18	1	2	30	0	2		1	1	2	0	0	0	0	0	0	0	1	2	0	0	0	0	1	0	6.21488
102	1	0		28	0	0	2	12	18	1	2	30	0	2		1	1	2	0	0	0	0	0	0	0	1	2	0	0	0	0	1	0	7.80165
102	1	0		28	0	0	6	12	18	1	2	30	0	2		1	1	2	0	0	0	0	0	0	0	1	2	0	0	0	0	1	0	13.9174
102	1	0		28	0	0	12	12	18	1	2	30	0	2		1	1	2	0	0	0	0	0	0	0	1	2	0	0	0	0	1	0	20.1653
102	1	0		28	0	0	18	12	18	1	2	30	0	2		1	1	2	0	0	0	0	0	0	0	1	2	0	0	0	0	1	0	25.9504
102	1	0		28	0	0	24	12	18	1	2	30	0	2		1	1	2	0	0	0	0	0	0	0	1	2	0	0	0	0	1	0	32.1653
104	1	0		32	0	0	2	12	29	1	1	32	0	2		1	1	3	0	0	0	0	0	1	0	0	2	0	0	0	0	1	0	3.53719
104	1	0		32	0	0	3	12	29	1	1	32	0	2		1	1	3	0	0	0	0	0	1	0	0	2	0	0	0	0	1	0	7.00826
104	1	0		32	0	0	6	12	29	1	1	32	0	2		1	1	3	0	0	0	0	0	1	0	0	2	0	0	0	0	1	0	9.78512
104	1	0		32	0	0	12	12	29	1	1	32	0	2		1	1	3	0	0	0	0	0	1	0	0	2	0	0	0	0	1	0	18.1157
104	1	0		32	0	0	18	12	29	1	1	32	0	2		1	1	3	0	0	0	0	0	1	0	0	2	0	0	0	0	1	0	22.281
104	1	0		32	0	0	24	12	29	1	1	32	0	2		1	1	3	0	0	0	0	0	1	0	0	2	0	0	0	0	1	0	27.8347
105	1	0		28	0	0	2	12	23	1	1		1	2		1	1	3	0	0	0	0	0	1	0	0	1	0	0	0	1	1	0	4.16529
105	1	0		28	0	0	3	12	23	1	1		1	2		1	1	3	0	0	0	0	0	1	0	0	1	0	0	0	1	1	0	7.66942
105	1	0		28	0	0	6	12	23	1	1		1	2		1	1	3	0	0	0	0	0	1	0	0	1	0	0	0	1	1	0	10.2149
105	1	0		28	0	0	12	12	23	1	1		1	2		1	1	3	0	0	0	0	0	1	0	0	1	0	0	0	1	1	0	16.4628
105	1	0		28	0	0	18	12	23	1	1		1	2		1	1	3	0	0	0	0	0	1	0	0	1	0	0	0	1	1	0	22.2479
105	1	0		28	0	0	24	12	23	1	1		1	2		1	1	3	0	0	0	0	0	1	0	0	1	0	0	0	1	1	0	28.2645
106	1	0		28	0	0	1	12	19	1	3	21	1	1	0	1	1	1	0	0	0	0	0	0	0	1	1	0	0	0	1	1	0	5.52066
106	1	0		28	0	0	2	12	19	1	3	21	1	1	0	1	1	1	0	0	0	0	0	0	0	1	1	0	0	0	1	1	0	6.24793
106	1	0		28	0	0	3	12	19	1	3	21	1	1	0	1	1	1	0	0	0	0	0	0	0	1	1	0	0	0	1	1	0	10.6777
106	1	0		28	0	0	6	12	19	1	3	21	1	1	0	1	1	1	0	0	0	0	0	0	0	1	1	0	0	0	1	1	0	12.5289
106	1	0		28	0	0	12	12	19	1	3	21	1	1	0	1	1	1	0	0	0	0	0	0	0	1	1	0	0	0	1	1	0	19.0083
106	1	0		28	0	0	18	12	19	1	3	21	1	1	0	1	1	1	0	0	0	0	0	0	0	1	1	0	0	0	1	1	0	24.562
106	1	0		28	0	0	24	12	19	1	3	21	1	1	0	1	1	1	0	0	0	0	0	0	0	1	1	0	0	0	1	1	0	30.5785
107	1	0		32	0	0	2	12	29	1	1	32	0	2		1	1	3	0	0	0	0	0	1	0	0	1	0	0	0	1	1	0	2.08264
107	1	0		32	0	0	3	12	29	1	1	32	0	2		1	1	3	0	0	0	0	0	1	0	0	1	0	0	0	1	1	0	5.35537
107	1	0		32	0	0	6	12	29	1	1	32	0	2		1	1	3	0	0	0	0	0	1	0	0	1	0	0	0	1	1	0	8.82645
107	1	0		32	0	0	12	12	29	1	1	32	0	2		1	1	3	0	0	0	0	0	1	0	0	1	0	0	0	1	1	0	15.5041
107	1	0		32	0	0	18	12	29	1	1	32	0	2		1	1	3	0	0	0	0	0	1	0	0	1	0	0	0	1	1	0	21.3223
107	1	0		32	0	0	24	12	29	1	1	32	0	2		1	1	3	0	0	0	0	0	1	0	0	1	0	0	0	1	1	0	27.3058
108	1	0		14	0	0	2	12	22	1	2	28	1	1	0	1	1	4	0	0	0	0	0	0	0	0	1	0	0	0	1	1	0	4.79339
108	1	0		14	0	0	3	12	22	1	2	28	1	1	0	1	1	4	0	0	0	0	0	0	0	0	1	0	0	0	1	1	0	8.13223
108	1	0		14	0	0	6	12	22	1	2	28	1	1	0	1	1	4	0	0	0	0	0	0	0	0	1	0	0	0	1	1	0	11.1405
108	1	0		14	0	0	12	12	22	1	2	28	1	1	0	1	1	4	0	0	0	0	0	0	0	0	1	0	0	0	1	1	0	17.157
108	1	0		14	0	0	18	12	22	1	2	28	1	1	0	1	1	4	0	0	0	0	0	0	0	0	1	0	0	0	1	1	0	23.405
108	1	0		14	0	0	24	12	22	1	2	28	1	1	0	1	1	4	0	0	0	0	0	0	0	0	1	0	0	0	1	1	0	28.9256
109	1	0		32	0	0	1	13	31	1	1	38	1	2		1	1	4	0	0	0	0	1	0	0	0	2	0	0	0	0	1	0	4.66116
109	1	0		32	0	0	2	13	31	1	1	38	1	2		1	1	4	0	0	0	0	1	0	0	0	2	0	0	0	0	1	0	5.28926
109	1	0		32	0	0	3	13	31	1	1	38	1	2		1	1	4	0	0	0	0	1	0	0	0	2	0	0	0	0	1	0	8.92562
109	1	0		32	0	0	6	13	31	1	1	38	1	2		1	1	4	0	0	0	0	1	0	0	0	2	0	0	0	0	1	0	11.2397
109	1	0		32	0	0	24	13	31	1	1	38	1	2		1	1	4	0	0	0	0	1	0	0	0	2	0	0	0	0	1	0	30.1157
110	1	0		28	0	0	1	13	28	1	3	31	3	99		1	1	4	1	0	0	0	1	0	0	0	1	0	1	0	0	1	0	3.27273
110	1	0		28	0	0	2	13	28	1	3	31	3	99		1	1	4	1	0	0	0	1	0	0	0	1	0	1	0	0	1	0	2.28099
110	1	0		28	0	0	3	13	28	1	3	31	3	99		1	1	4	1	0	0	0	1	0	0	0	1	0	1	0	0	1	0	8.42975
110	1	0		28	0	0	6	13	28	1	3	31	3	99		1	1	4	1	0	0	0	1	0	0	0	1	0	1	0	0	1	0	10.7769
110	1	0		28	0	0	12	13	28	1	3	31	3	99		1	1	4	1	0	0	0	1	0	0	0	1	0	1	0	0	1	0	17.9504
110	1	0		28	0	0	18	13	28	1	3	31	3	99		1	1	4	1	0	0	0	1	0	0	0	1	0	1	0	0	1	0	26.1488
110	1	0		28	0	0	24	13	28	1	3	31	3	99		1	1	4	1	0	0	0	1	0	0	0	1	0	1	0	0	1	0	28.7934
111	1	0		34	0	0	2	13	18	1	2	22	2	99		2	1	2	0	0	0	0	0	0	0	1	2	0	0	0	0	1	0	5.52066
111	1	0		34	0	0	12	13	18	1	2	22	2	99		2	1	2	0	0	0	0	0	0	0	1	2	0	0	0	0	1	0	19.8016
112	1	0		36	0	0	2	13	18	1	2	23	1	1	0	1	1	4	1	0	0	0	0	0	0	0	2	0	0	0	0	1	0	6.90909
112	1	0		36	0	0	3	13	18	1	2	23	1	1	0	1	1	4	1	0	0	0	0	0	0	0	2	0	0	0	0	1	0	9.85124
112	1	0		36	0	0	6	13	18	1	2	23	1	1	0	1	1	4	1	0	0	0	0	0	0	0	2	0	0	0	0	1	0	13.5537
112	1	0		36	0	0	12	13	18	1	2	23	1	1	0	1	1	4	1	0	0	0	0	0	0	0	2	0	0	0	0	1	0	19.5703
112	1	0		36	0	0	18	13	18	1	2	23	1	1	0	1	1	4	1	0	0	0	0	0	0	0	2	0	0	0	0	1	0	28.595
112	1	0		36	0	0	24	13	18	1	2	23	1	1	0	1	1	4	1	0	0	0	0	0	0	0	2	0	0	0	0	1	0	36.2314
113	1	0		26	0	0	1	13	20	1	2	25	2	1	0	1	1	4	0	0	0	0	0	0	0	0	2	0	0	0	0	1	0	4.66116
113	1	0		26	0	0	2	13	20	1	2	25	2	1	0	1	1	4	0	0	0	0	0	0	0	0	2	0	0	0	0	1	0	5.4876
113	1	0		26	0	0	3	13	20	1	2	25	2	1	0	1	1	4	0	0	0	0	0	0	0	0	2	0	0	0	0	1	0	9.85124
113	1	0		26	0	0	6	13	20	1	2	25	2	1	0	1	1	4	0	0	0	0	0	0	0	0	2	0	0	0	0	1	0	12.3967
113	1	0		26	0	0	12	13	20	1	2	25	2	1	0	1	1	4	0	0	0	0	0	0	0	0	2	0	0	0	0	1	0	30.2149
113	1	0		26	0	0	24	13	20	1	2	25	2	1	0	1	1	4	0	0	0	0	0	0	0	0	2	0	0	0	0	1	0	30.2149
114	1	0		22	0	0	2	13	20	1	2	23	1	2		1	1	4	0	0	0	0	1	0	0	1	2	0	0	0	0	1	0	4.46281
114	1	0		22	0	0	24	13	20	1	2	23	1	2		1	1	4	0	0	0	0	1	0	0	1	2	0	0	0	0	1	0	31.4711
115	1	0		30	0	0	1	13	23	1	2	24	2	1	0	1	1	4	0	0	0	0	1	0	0	1	2	0	0	0	0	1	0	1.42149
115	1	0		30	0	0	2	13	23	1	2	24	2	1	0	1	1	4	0	0	0	0	1	0	0	1	2	0	0	0	0	1	0	2.31405
115	1	0		30	0	0	3	13	23	1	2	24	2	1	0	1	1	4	0	0	0	0	1	0	0	1	2	0	0	0	0	1	0	5.91736
115	1	0		30	0	0	6	13	23	1	2	24	2	1	0	1	1	4	0	0	0	0	1	0	0	1	2	0	0	0	0	1	0	8.46281
115	1	0		30	0	0	12	13	23	1	2	24	2	1	0	1	1	4	0	0	0	0	1	0	0	1	2	0	0	0	0	1	0	14.4793
116	1	0		28	0	0	1	13	21	1	2	23	3	1	0	1	1	4	0	0	0	0	0	0	0	1	1	0	0	0	1	1	0	5.35537
116	1	0		28	0	0	2	13	21	1	2	23	3	1	0	1	1	4	0	0	0	0	0	0	0	1	1	0	0	0	1	1	0	5.45455
117	1	0		36	0	0	2	13	18	1	2	20	3	2		1	1	4	0	0	1	0	0	0	0	1	2	0	0	0	0	1	0	1.85124
117	1	0		36	0	0	3	13	18	1	2	20	3	2		1	1	4	0	0	1	0	0	0	0	1	2	0	0	0	0	1	0	4.76033
117	1	0		36	0	0	6	13	18	1	2	20	3	2		1	1	4	0	0	1	0	0	0	0	1	2	0	0	0	0	1	0	8.69421
117	1	0		36	0	0	12	13	18	1	2	20	3	2		1	1	4	0	0	1	0	0	0	0	1	2	0	0	0	0	1	0	14.4463
117	1	0		36	0	0	18	13	18	1	2	20	3	2		1	1	4	0	0	1	0	0	0	0	1	2	0	0	0	0	1	0	20.2645
117	1	0		36	0	0	24	13	18	1	2	20	3	2		1	1	4	0	0	1	0	0	0	0	1	2	0	0	0	0	1	0	26.5124
118	1	0		25	0	0	2	13	34	1	1	42	0	2		1	2	4	0	0	0	0	0	1	0	0	1	0	0	0	1	1	0	2.47934
118	1	0		25	0	0	18	13	34	1	1	42	0	2		1	2	4	0	0	0	0	0	1	0	0	1	0	0	0	1	1	0	19.7025
118	1	0		25	0	0	24	13	34	1	1	42	0	2		1	2	4	0	0	0	0	0	1	0	0	1	0	0	0	1	1	0	28.2645
119	1	0		7	0	0	2	13	29	1	2	31	2	1	0	1	1	4	0	0	0	0	0	0	0	1	1	0	0	0	1	1	0	7.57025
119	1	0		7	0	0	3	13	29	1	2	31	2	1	0	1	1	4	0	0	0	0	0	0	0	1	1	0	0	0	1	1	0	10.6777
119	1	0		7	0	0	6	13	29	1	2	31	2	1	0	1	1	4	0	0	0	0	0	0	0	1	1	0	0	0	1	1	0	13.719
119	1	0		7	0	0	12	13	29	1	2	31	2	1	0	1	1	4	0	0	0	0	0	0	0	1	1	0	0	0	1	1	0	18.5785
119	1	0		7	0	0	18	13	29	1	2	31	2	1	0	1	1	4	0	0	0	0	0	0	0	1	1	0	0	0	1	1	0	25.7521
119	1	0		7	0	0	24	13	29	1	2	31	2	1	0	1	1	4	0	0	0	0	0	0	0	1	1	0	0	0	1	1	0	31.7686
122	1	0		12	0	0	1	13	22	1	2	23	2	1	0	1	1	2	1	0	0	0	1	0	0	1	1	0	0	0	1	1	0	6.5124
122	1	0		12	0	0	2	13	22	1	2	23	2	1	0	1	1	2	1	0	0	0	1	0	0	1	1	0	0	0	1	1	0	7.30579
122	1	0		12	0	0	3	13	22	1	2	23	2	1	0	1	1	2	1	0	0	0	1	0	0	1	1	0	0	0	1	1	0	10.2479
122	1	0		12	0	0	6	13	22	1	2	23	2	1	0	1	1	2	1	0	0	0	1	0	0	1	1	0	0	0	1	1	0	14.2479
122	1	0		12	0	0	12	13	22	1	2	23	2	1	0	1	1	2	1	0	0	0	1	0	0	1	1	0	0	0	1	1	0	19.5703
122	1	0		12	0	0	18	13	22	1	2	23	2	1	0	1	1	2	1	0	0	0	1	0	0	1	1	0	0	0	1	1	0	26.281
123	1	0		16	0	0	1	13	33	1	2	36	1	1	0	1	1	1	0	0	0	0	1	0	0	1	1	0	0	0	1	1	0	4.66116
123	1	0		16	0	0	2	13	33	1	2	36	1	1	0	1	1	1	0	0	0	0	1	0	0	1	1	0	0	0	1	1	0	5.12397
123	1	0		16	0	0	12	13	33	1	2	36	1	1	0	1	1	1	0	0	0	0	1	0	0	1	1	0	0	0	1	1	0	17.1901
123	1	0		16	0	0	18	13	33	1	2	36	1	1	0	1	1	1	0	0	0	0	1	0	0	1	1	0	0	0	1	1	0	25.4546
123	1	0		16	0	0	24	13	33	1	2	36	1	1	0	1	1	1	0	0	0	0	1	0	0	1	1	0	0	0	1	1	0	29.2231
124	1	0		40	0	0	2	13	21	1	2	25	2	1	0	1	1	4	0	0	0	0	0	1	0	0	2	0	0	0	0	1	0	3.76859
124	1	0		40	0	0	3	13	21	1	2	25	2	1	0	1	1	4	0	0	0	0	0	1	0	0	2	0	0	0	0	1	0	7.7686
124	1	0		40	0	0	6	13	21	1	2	25	2	1	0	1	1	4	0	0	0	0	0	1	0	0	2	0	0	0	0	1	0	10.314
124	1	0		40	0	0	12	13	21	1	2	25	2	1	0	1	1	4	0	0	0	0	0	1	0	0	2	0	0	0	0	1	0	16.3306
124	1	0		40	0	0	18	13	21	1	2	25	2	1	0	1	1	4	0	0	0	0	0	1	0	0	2	0	0	0	0	1	0	24.4297
124	1	0		40	0	0	24	13	21	1	2	25	2	1	0	1	1	4	0	0	0	0	0	1	0	0	2	0	0	0	0	1	0	29.0578
125	1	0		13	0	0	2	13	26	1	2	38	1	1	0	1	1	4	1	0	0	0	0	0	0	0	2	0	0	0	0	1	0	5.8843
125	1	0		13	0	0	3	13	26	1	2	38	1	1	0	1	1	4	1	0	0	0	0	0	0	0	2	0	0	0	0	1	0	8.92562
125	1	0		13	0	0	6	13	26	1	2	38	1	1	0	1	1	4	1	0	0	0	0	0	0	0	2	0	0	0	0	1	0	11.9339
125	1	0		13	0	0	12	13	26	1	2	38	1	1	0	1	1	4	1	0	0	0	0	0	0	0	2	0	0	0	0	1	0	18.1818
125	1	0		13	0	0	18	13	26	1	2	38	1	1	0	1	1	4	1	0	0	0	0	0	0	0	2	0	0	0	0	1	0	24.1984
125	1	0		13	0	0	24	13	26	1	2	38	1	1	0	1	1	4	1	0	0	0	0	0	0	0	2	0	0	0	0	1	0	30.2149
126	1	0		10	0	0	1	13	18	1	1	20	1	1	0	1	2	4	1	0	0	0	0	0	0	1	2	0	0	0	0	1	0	6.34711
126	1	0		10	0	0	2	13	18	1	1	20	1	1	0	1	2	4	1	0	0	0	0	0	0	1	2	0	0	0	0	1	0	6.57851
126	1	0		10	0	0	24	13	18	1	1	20	1	1	0	1	2	4	1	0	0	0	0	0	0	1	2	0	0	0	0	1	0	31.3388
127	1	0		27	0	0	1	13	18	1	1	25	0	1	0	2	1	4	0	0	0	0	1	0	0	1	2	0	0	0	0	1	0	6.04959
127	1	0		27	0	0	2	13	18	1	1	25	0	1	0	2	1	4	0	0	0	0	1	0	0	1	2	0	0	0	0	1	0	6.57851
127	1	0		27	0	0	18	13	18	1	1	25	0	1	0	2	1	4	0	0	0	0	1	0	0	1	2	0	0	0	0	1	0	26.0496
127	1	0		27	0	0	24	13	18	1	1	25	0	1	0	2	1	4	0	0	0	0	1	0	0	1	2	0	0	0	0	1	0	35.0744
128	1	0		26	0	0	1	13	34	1	3	37	3	1	0	1	1	4	0	0	1	0	1	0	0	1	1	0	0	0	1	1	0	7.66942
128	1	0		26	0	0	2	13	34	1	3	37	3	1	0	1	1	4	0	0	1	0	1	0	0	1	1	0	0	0	1	1	0	8.33058
128	1	0		26	0	0	3	13	34	1	3	37	3	1	0	1	1	4	0	0	1	0	1	0	0	1	1	0	0	0	1	1	0	11.9339
128	1	0		26	0	0	6	13	34	1	3	37	3	1	0	1	1	4	0	0	1	0	1	0	0	1	1	0	0	0	1	1	0	14.3802
128	1	0		26	0	0	18	13	34	1	3	37	3	1	0	1	1	4	0	0	1	0	1	0	0	1	1	0	0	0	1	1	0	27.1405
128	1	0		26	0	0	24	13	34	1	3	37	3	1	0	1	1	4	0	0	1	0	1	0	0	1	1	0	0	0	1	1	0	34.3802
129	1	0		36	0	0	2	13	18	1	2	23	2	1	0	1	1	2	1	0	0	0	0	0	0	1	2	0	0	0	0	1	0	3.20661
129	1	0		36	0	0	24	13	18	1	2	23	2	1	0	1	1	2	1	0	0	0	0	0	0	1	2	0	0	0	0	1	0	29.9835
130	1	0		40	0	0	2	13	27	1	3	29	3	2		1	1	2	1	0	0	0	1	0	0	0	2	0	0	0	0	1	0	6.01653
130	1	0		40	0	0	3	13	27	1	3	29	3	2		1	1	2	1	0	0	0	1	0	0	0	2	0	0	0	0	1	0	9.61984
130	1	0		40	0	0	6	13	27	1	3	29	3	2		1	1	2	1	0	0	0	1	0	0	0	2	0	0	0	0	1	0	12.3967
130	1	0		40	0	0	12	13	27	1	3	29	3	2		1	1	2	1	0	0	0	1	0	0	0	2	0	0	0	0	1	0	19.1074
130	1	0		40	0	0	18	13	27	1	3	29	3	2		1	1	2	1	0	0	0	1	0	0	0	2	0	0	0	0	1	0	25.719
130	1	0		40	0	0	24	13	27	1	3	29	3	2		1	1	2	1	0	0	0	1	0	0	0	2	0	0	0	0	1	0	31.3719
131	1	0		10	0	0	1	13	19	1	2	28	1	1	0	1	1	4	0	0	0	0	1	0	0	1	2	0	0	0	0	2	0	5.81818
131	1	0		10	0	0	2	13	19	1	2	28	1	1	0	1	1	4	0	0	0	0	1	0	0	1	2	0	0	0	0	2	0	6.77686
131	1	0		10	0	0	3	13	19	1	2	28	1	1	0	1	1	4	0	0	0	0	1	0	0	1	2	0	0	0	0	2	0	10.5455
131	1	0		10	0	0	12	13	19	1	2	28	1	1	0	1	1	4	0	0	0	0	1	0	0	1	2	0	0	0	0	2	0	19.3388
131	1	0		10	0	0	18	13	19	1	2	28	1	1	0	1	1	4	0	0	0	0	1	0	0	1	2	0	0	0	0	2	0	25.5868
132	1	0		32	0	0	1	13	20	1	2	24	2	2		1	1	3	1	0	0	0	1	0	0	1	1	0	0	0	1	1	0	3.50413
132	1	0		32	0	0	2	13	20	1	2	24	2	2		1	1	3	1	0	0	0	1	0	0	1	1	0	0	0	1	1	0	4.09917
132	1	0		32	0	0	3	13	20	1	2	24	2	2		1	1	3	1	0	0	0	1	0	0	1	1	0	0	0	1	1	0	8.69421
132	1	0		32	0	0	6	13	20	1	2	24	2	2		1	1	3	1	0	0	0	1	0	0	1	1	0	0	0	1	1	0	12.1653
132	1	0		32	0	0	12	13	20	1	2	24	2	2		1	1	3	1	0	0	0	1	0	0	1	1	0	0	0	1	1	0	16.0992
132	1	0		32	0	0	18	13	20	1	2	24	2	2		1	1	3	1	0	0	0	1	0	0	1	1	0	0	0	1	1	0	21.8843
132	1	0		32	0	0	24	13	20	1	2	24	2	2		1	1	3	1	0	0	0	1	0	0	1	1	0	0	0	1	1	0	29.6198
133	1	0		27	0	0	2	13	19	1	2	21	1	1	0	1	1	4	1	0	0	0	1	0	0	1	1	0	0	0	1	1	0	4.26446
133	1	0		27	0	0	6	13	19	1	2	21	1	1	0	1	1	4	1	0	0	0	1	0	0	1	1	0	0	0	1	1	0	11.1736
133	1	0		27	0	0	12	13	19	1	2	21	1	1	0	1	1	4	1	0	0	0	1	0	0	1	1	0	0	0	1	1	0	17.4876
133	1	0		27	0	0	18	13	19	1	2	21	1	1	0	1	1	4	1	0	0	0	1	0	0	1	1	0	0	0	1	1	0	23.2727
133	1	0		27	0	0	24	13	19	1	2	21	1	1	0	1	1	4	1	0	0	0	1	0	0	1	1	0	0	0	1	1	0	33.6529
134	1	0		38	0	0	2	13	42	1	1	44	1	1	0	1	1	4	1	0	0	0	1	0	0	1	1	0	0	0	1	1	0	1.65289
134	1	0		38	0	0	3	13	42	1	1	44	1	1	0	1	1	4	1	0	0	0	1	0	0	1	1	0	0	0	1	1	0	5.45455
134	1	0		38	0	0	6	13	42	1	1	44	1	1	0	1	1	4	1	0	0	0	1	0	0	1	1	0	0	0	1	1	0	8.23141
134	1	0		38	0	0	12	13	42	1	1	44	1	1	0	1	1	4	1	0	0	0	1	0	0	1	1	0	0	0	1	1	0	14.0165
134	1	0		38	0	0	18	13	42	1	1	44	1	1	0	1	1	4	1	0	0	0	1	0	0	1	1	0	0	0	1	1	0	19.8016
134	1	0		38	0	0	24	13	42	1	1	44	1	1	0	1	1	4	1	0	0	0	1	0	0	1	1	0	0	0	1	1	0	26.1818
135	1	0		32	0	0	1	13	18	3	2	20	99	99		2	1	2	1	0	0	0	0	0	0	1	2	0	0	0	0	1	0	0.958678
135	1	0		32	0	0	2	13	18	3	2	20	99	99		2	1	2	1	0	0	0	0	0	0	1	2	0	0	0	0	1	0	1.75207
135	1	0		32	0	0	3	13	18	3	2	20	99	99		2	1	2	1	0	0	0	0	0	0	1	2	0	0	0	0	1	0	5.91736
135	1	0		32	0	0	18	13	18	3	2	20	99	99		2	1	2	1	0	0	0	0	0	0	1	2	0	0	0	0	1	0	20.3636
135	1	0		32	0	0	24	13	18	3	2	20	99	99		2	1	2	1	0	0	0	0	0	0	1	2	0	0	0	0	1	0	28.3636
136	1	0		26	0	0	1	13	19	1	2	20	1	1	0	1	1	3	1	0	0	0	0	0	0	1	2	0	0	0	0	1	0	4.19835
136	1	0		26	0	0	2	13	19	1	2	20	1	1	0	1	1	3	1	0	0	0	0	0	0	1	2	0	0	0	0	1	0	4.72727
136	1	0		26	0	0	12	13	19	1	2	20	1	1	0	1	1	3	1	0	0	0	0	0	0	1	2	0	0	0	0	1	0	19.9008
136	1	0		26	0	0	18	13	19	1	2	20	1	1	0	1	1	3	1	0	0	0	0	0	0	1	2	0	0	0	0	1	0	22.8099
136	1	0		26	0	0	24	13	19	1	2	20	1	1	0	1	1	3	1	0	0	0	0	0	0	1	2	0	0	0	0	1	0	28.2975
137	1	0		26	0	0	1	13	19	3	2	19	2	99		2	1	2	1	0	0	0	0	0	0	1	2	0	0	0	0	1	0	5.12397
137	1	0		26	0	0	2	13	19	3	2	19	2	99		2	1	2	1	0	0	0	0	0	0	1	2	0	0	0	0	1	0	5.95041
137	1	0		26	0	0	3	13	19	3	2	19	2	99		2	1	2	1	0	0	0	0	0	0	1	2	0	0	0	0	1	0	10.0826
137	1	0		26	0	0	6	13	19	3	2	19	2	99		2	1	2	1	0	0	0	0	0	0	1	2	0	0	0	0	1	0	12.3967
137	1	0		26	0	0	18	13	19	3	2	19	2	99		2	1	2	1	0	0	0	0	0	0	1	2	0	0	0	0	1	0	23.8347
137	1	0		26	0	0	24	13	19	3	2	19	2	99		2	1	2	1	0	0	0	0	0	0	1	2	0	0	0	0	1	0	29.7521
138	1	0		38	0	0	2	13	37	1	1		0	1	1	1	1	3	1	0	0	0	0	0	0	0	2	0	0	0	0	1	0	2.21488
138	1	0		38	0	0	3	13	37	1	1		0	1	1	1	1	3	1	0	0	0	0	0	0	0	2	0	0	0	0	1	0	6.38016
138	1	0		38	0	0	6	13	37	1	1		0	1	1	1	1	3	1	0	0	0	0	0	0	0	2	0	0	0	0	1	0	8.23141
138	1	0		38	0	0	12	13	37	1	1		0	1	1	1	1	3	1	0	0	0	0	0	0	0	2	0	0	0	0	1	0	15.405
138	1	0		38	0	0	18	13	37	1	1		0	1	1	1	1	3	1	0	0	0	0	0	0	0	2	0	0	0	0	1	0	21.124
138	1	0		38	0	0	24	13	37	1	1		0	1	1	1	1	3	1	0	0	0	0	0	0	0	2	0	0	0	0	1	0	26.5124
139	1	0		17	0	0	2	13	22	1	2	24	1	1	0	1	1	3	0	0	0	0	1	0	0	1	2	0	0	0	0	1	0	2.90909
139	1	0		17	0	0	3	13	22	1	2	24	1	1	0	1	1	3	0	0	0	0	1	0	0	1	2	0	0	0	0	1	0	7.30579
139	1	0		17	0	0	18	13	22	1	2	24	1	1	0	1	1	3	0	0	0	0	1	0	0	1	2	0	0	0	0	1	0	20.9587
140	1	0		26	0	0	1	13	22	1	3	34	3	1	0	1	1	4	0	0	0	0	1	0	0	1	2	0	0	0	0	1	0	3.96694
140	1	0		26	0	0	2	13	22	1	3	34	3	1	0	1	1	4	0	0	0	0	1	0	0	1	2	0	0	0	0	1	0	4.06612
140	1	0		26	0	0	3	13	22	1	3	34	3	1	0	1	1	4	0	0	0	0	1	0	0	1	2	0	0	0	0	1	0	7.07438
140	1	0		26	0	0	6	13	22	1	3	34	3	1	0	1	1	4	0	0	0	0	1	0	0	1	2	0	0	0	0	1	0	10.5455
140	1	0		26	0	0	12	13	22	1	3	34	3	1	0	1	1	4	0	0	0	0	1	0	0	1	2	0	0	0	0	1	0	16.562
140	1	0		26	0	0	18	13	22	1	3	34	3	1	0	1	1	4	0	0	0	0	1	0	0	1	2	0	0	0	0	1	0	22.3471
140	1	0		26	0	0	24	13	22	1	3	34	3	1	0	1	1	4	0	0	0	0	1	0	0	1	2	0	0	0	0	1	0	28.1322
141	1	0		28	0	0	1	13	24	1	2	28	2	99		1	1	3	1	0	0	0	0	0	0	1	1	0	0	0	1	1	0	5.12397
141	1	0		28	0	0	2	13	24	1	2	28	2	99		1	1	3	1	0	0	0	0	0	0	1	1	0	0	0	1	1	0	5.8843
141	1	0		28	0	0	3	13	24	1	2	28	2	99		1	1	3	1	0	0	0	0	0	0	1	1	0	0	0	1	1	0	9.15702
141	1	0		28	0	0	6	13	24	1	2	28	2	99		1	1	3	1	0	0	0	0	0	0	1	1	0	0	0	1	1	0	13.5537
141	1	0		28	0	0	18	13	24	1	2	28	2	99		1	1	3	1	0	0	0	0	0	0	1	1	0	0	0	1	1	0	24.6612
141	1	0		28	0	0	24	13	24	1	2	28	2	99		1	1	3	1	0	0	0	0	0	0	1	1	0	0	0	1	1	0	30.4463
142	1	0		21	0	0	2	13	32	1	1		1	2		2	1	4	0	0	0	0	0	1	0	0	1	0	0	0	1	2	0	2.41322
142	1	0		21	0	0	3	13	32	1	1		1	2		2	1	4	0	0	0	0	0	1	0	0	1	0	0	0	1	2	0	5.68595
142	1	0		21	0	0	6	13	32	1	1		1	2		2	1	4	0	0	0	0	0	1	0	0	1	0	0	0	1	2	0	10.0826
142	1	0		21	0	0	18	13	32	1	1		1	2		2	1	4	0	0	0	0	0	1	0	0	1	0	0	0	1	2	0	20.4959
142	1	0		21	0	0	24	13	32	1	1		1	2		2	1	4	0	0	0	0	0	1	0	0	1	0	0	0	1	2	0	27.438
143	1	0		23	0	0	1	13	16	1	1	21	2	2		1	1	4	0	0	0	0	0	1	0	0	2	0	0	0	0	1	0	3.04132
143	1	0		23	0	0	2	13	16	1	1	21	2	2		1	1	4	0	0	0	0	0	1	0	0	2	0	0	0	0	1	0	3.23967
143	1	0		23	0	0	6	13	16	1	1	21	2	2		1	1	4	0	0	0	0	0	1	0	0	2	0	0	0	0	1	0	10.0165
143	1	0		23	0	0	12	13	16	1	1	21	2	2		1	1	4	0	0	0	0	0	1	0	0	2	0	0	0	0	1	0	15.1736
144	1	0		29	0	0	1	13	18	1	1	20	1	2		1	1	3	1	0	0	0	0	0	0	1	2	0	0	0	0	1	0	1.65289
144	1	0		29	0	0	2	13	18	1	1	20	1	2		1	1	3	1	0	0	0	0	0	0	1	2	0	0	0	0	1	0	2.57851
144	1	0		29	0	0	3	13	18	1	1	20	1	2		1	1	3	1	0	0	0	0	0	0	1	2	0	0	0	0	1	0	5.68595
144	1	0		29	0	0	12	13	18	1	1	20	1	2		1	1	3	1	0	0	0	0	0	0	1	2	0	0	0	0	1	0	14.9421
145	1	0		26	0	0	1	13	18	1	1		2	2		1	1	4	0	0	0	0	0	1	0	0	2	0	0	0	0	2	0	5.81818
145	1	0		26	0	0	2	13	18	1	1		2	2		1	1	4	0	0	0	0	0	1	0	0	2	0	0	0	0	2	0	6.44628
145	1	0		26	0	0	3	13	18	1	1		2	2		1	1	4	0	0	0	0	0	1	0	0	2	0	0	0	0	2	0	10.7769
145	1	0		26	0	0	12	13	18	1	1		2	2		1	1	4	0	0	0	0	0	1	0	0	2	0	0	0	0	2	0	18.1818
145	1	0		26	0	0	18	13	18	1	1		2	2		1	1	4	0	0	0	0	0	1	0	0	2	0	0	0	0	2	0	24.6612
145	1	0		26	0	0	24	13	18	1	1		2	2		1	1	4	0	0	0	0	0	1	0	0	2	0	0	0	0	2	0	30.6777
146	1	0		18	0	0	1	13	17	1	2	19	1	1	0	1	1	3	1	0	0	0	0	0	0	1	2	0	0	0	0	1	0	4.19835
146	1	0		18	0	0	2	13	17	1	2	19	1	1	0	1	1	3	1	0	0	0	0	0	0	1	2	0	0	0	0	1	0	5.09091
146	1	0		18	0	0	3	13	17	1	2	19	1	1	0	1	1	3	1	0	0	0	0	0	0	1	2	0	0	0	0	1	0	9.15702
146	1	0		18	0	0	6	13	17	1	2	19	1	1	0	1	1	3	1	0	0	0	0	0	0	1	2	0	0	0	0	1	0	11.7025
146	1	0		18	0	0	12	13	17	1	2	19	1	1	0	1	1	3	1	0	0	0	0	0	0	1	2	0	0	0	0	1	0	19.5703
146	1	0		18	0	0	18	13	17	1	2	19	1	1	0	1	1	3	1	0	0	0	0	0	0	1	2	0	0	0	0	1	0	24.1984
146	1	0		18	0	0	24	13	17	1	2	19	1	1	0	1	1	3	1	0	0	0	0	0	0	1	2	0	0	0	0	1	0	28.8265
147	1	0		23	0	0	2	13	23	1	2	24	2	1	0	1	1	3	1	0	0	0	1	0	0	1	2	0	0	0	0	1	0	0.165289
147	1	0		23	0	0	3	13	23	1	2	24	2	1	0	1	1	3	1	0	0	0	1	0	0	1	2	0	0	0	0	1	0	4.52893
147	1	0		23	0	0	6	13	23	1	2	24	2	1	0	1	1	3	1	0	0	0	1	0	0	1	2	0	0	0	0	1	0	5.8843
147	1	0		23	0	0	12	13	23	1	2	24	2	1	0	1	1	3	1	0	0	0	1	0	0	1	2	0	0	0	0	1	0	13.0579
147	1	0		23	0	0	18	13	23	1	2	24	2	1	0	1	1	3	1	0	0	0	1	0	0	1	2	0	0	0	0	1	0	18.8099
147	1	0		23	0	0	24	13	23	1	2	24	2	1	0	1	1	3	1	0	0	0	1	0	0	1	2	0	0	0	0	1	0	24.8265
148	1	0		26	0	0	1	13	20	1	2	21	3	1	0	1	1	3	1	0	0	0	1	0	0	1	1	0	0	0	1	1	0	4.66116
148	1	0		26	0	0	2	13	20	1	2	21	3	1	0	1	1	3	1	0	0	0	1	0	0	1	1	0	0	0	1	1	0	5.71901
148	1	0		26	0	0	18	13	20	1	2	21	3	1	0	1	1	3	1	0	0	0	1	0	0	1	1	0	0	0	1	1	0	25.5868
148	1	0		26	0	0	24	13	20	1	2	21	3	1	0	1	1	3	1	0	0	0	1	0	0	1	1	0	0	0	1	1	0	29.7521
149	1	0		13	0	0	1	13	24	1	2	35	2	1	0	1	1	4	1	0	0	0	0	0	0	1	1	0	0	0	1	1	0	5.35537
149	1	0		13	0	0	2	13	24	1	2	35	2	1	0	1	1	4	1	0	0	0	0	0	0	1	1	0	0	0	1	1	0	5.75207
149	1	0		13	0	0	3	13	24	1	2	35	2	1	0	1	1	4	1	0	0	0	0	0	0	1	1	0	0	0	1	1	0	8.46281
149	1	0		13	0	0	6	13	24	1	2	35	2	1	0	1	1	4	1	0	0	0	0	0	0	1	1	0	0	0	1	1	0	11.9339
149	1	0		13	0	0	18	13	24	1	2	35	2	1	0	1	1	4	1	0	0	0	0	0	0	1	1	0	0	0	1	1	0	24.1984
150	1	0		15	0	0	1	13	20	1	2	25	2	2		1	1	4	0	0	0	0	0	1	0	0	2	0	0	0	0	1	0	4.89256
150	1	0		15	0	0	2	13	20	1	2	25	2	2		1	1	4	0	0	0	0	0	1	0	0	2	0	0	0	0	1	0	5.61984
150	1	0		15	0	0	3	13	20	1	2	25	2	2		1	1	4	0	0	0	0	0	1	0	0	2	0	0	0	0	1	0	8.46281
150	1	0		15	0	0	6	13	20	1	2	25	2	2		1	1	4	0	0	0	0	0	1	0	0	2	0	0	0	0	1	0	11.9339
150	1	0		15	0	0	24	13	20	1	2	25	2	2		1	1	4	0	0	0	0	0	1	0	0	2	0	0	0	0	1	0	29.7521
151	1	0		18	0	0	2	13	21	1	3	27	2	2		1	1	2	0	0	0	0	1	0	0	1	2	0	0	0	0	1	0	3.80165
151	1	0		18	0	0	3	13	21	1	3	27	2	2		1	1	2	0	0	0	0	1	0	0	1	2	0	0	0	0	1	0	6.54545
151	1	0		18	0	0	6	13	21	1	3	27	2	2		1	1	2	0	0	0	0	1	0	0	1	2	0	0	0	0	1	0	11.7025
151	1	0		18	0	0	12	13	21	1	3	27	2	2		1	1	2	0	0	0	0	1	0	0	1	2	0	0	0	0	1	0	18.3471
151	1	0		18	0	0	24	13	21	1	3	27	2	2		1	1	2	0	0	0	0	1	0	0	1	2	0	0	0	0	1	0	29.5207
152	1	0		16	0	0	1	13	24	1	3	25	2	2		1	1	4	0	0	0	0	0	1	0	0	1	0	0	0	1	1	0	4.66116
152	1	0		16	0	0	2	13	24	1	3	25	2	2		1	1	4	0	0	0	0	0	1	0	0	1	0	0	0	1	1	0	5.02479
152	1	0		16	0	0	6	13	24	1	3	25	2	2		1	1	4	0	0	0	0	0	1	0	0	1	0	0	0	1	1	0	11.0083
152	1	0		16	0	0	12	13	24	1	3	25	2	2		1	1	4	0	0	0	0	0	1	0	0	1	0	0	0	1	1	0	17.2562
152	1	0		16	0	0	18	13	24	1	3	25	2	2		1	1	4	0	0	0	0	0	1	0	0	1	0	0	0	1	1	0	23.5041
152	1	0		16	0	0	24	13	24	1	3	25	2	2		1	1	4	0	0	0	0	0	1	0	0	1	0	0	0	1	1	0	29.2893
153	1	0		12	0	0		13	33	1	3		3	1	0	1	1	3	1	0	0	0	0	0	0	0	1	0	0	0	1	2	0
154	1	0		28	0	0	2	13	26	1	3	30	3	2		1	1	4	0	0	0	0	0	0	0	1	2	0	0	0	0	2	0	5.58678
154	1	0		28	0	0	6	13	26	1	3	30	3	2		1	1	4	0	0	0	0	0	0	0	1	2	0	0	0	0	2	0	11.9339
154	1	0		28	0	0	12	13	26	1	3	30	3	2		1	1	4	0	0	0	0	0	0	0	1	2	0	0	0	0	2	0	18.876
154	1	0		28	0	0	18	13	26	1	3	30	3	2		1	1	4	0	0	0	0	0	0	0	1	2	0	0	0	0	2	0	24.4297
154	1	0		28	0	0	24	13	26	1	3	30	3	2		1	1	4	0	0	0	0	0	0	0	1	2	0	0	0	0	2	0	29.7521
155	1	0		32	0	0	1	13	20	1	1		1	2		2	1	4	0	0	0	0	0	1	0	0	2	0	0	0	0	1	0	2.77686
155	1	0		32	0	0	2	13	20	1	1		1	2		2	1	4	0	0	0	0	0	1	0	0	2	0	0	0	0	1	0	3.90083
155	1	0		32	0	0	12	13	20	1	1		1	2		2	1	4	0	0	0	0	0	1	0	0	2	0	0	0	0	1	0	18.7438
155	1	0		32	0	0	24	13	20	1	1		1	2		2	1	4	0	0	0	0	0	1	0	0	2	0	0	0	0	1	0	28.2975
156	1	0		19	0	0	1	13	18	1	1	19	1	2		1	1	4	0	0	0	0	0	1	0	0	2	0	0	0	0	1	0	3.96694
156	1	0		19	0	0	2	13	18	1	1	19	1	2		1	1	4	0	0	0	0	0	1	0	0	2	0	0	0	0	1	0	4.2314
156	1	0		19	0	0	3	13	18	1	1	19	1	2		1	1	4	0	0	0	0	0	1	0	0	2	0	0	0	0	1	0	8.23141
156	1	0		19	0	0	6	13	18	1	1	19	1	2		1	1	4	0	0	0	0	0	1	0	0	2	0	0	0	0	1	0	10.7769
156	1	0		19	0	0	12	13	18	1	1	19	1	2		1	1	4	0	0	0	0	0	1	0	0	2	0	0	0	0	1	0	16.562
156	1	0		19	0	0	24	13	18	1	1	19	1	2		1	1	4	0	0	0	0	0	1	0	0	2	0	0	0	0	1	0	29.9835
157	1	0		25	0	0	2	13	19	1	1	23	1	2		1	1	3	1	0	0	0	1	0	0	0	2	0	0	0	0	1	0	2.64463
157	1	0		25	0	0	12	13	19	1	1	23	1	2		1	1	3	1	0	0	0	1	0	0	0	2	0	0	0	0	1	0	16.562
157	1	0		25	0	0	24	13	19	1	1	23	1	2		1	1	3	1	0	0	0	1	0	0	0	2	0	0	0	0	1	0	28.562
158	1	0		32	0	0	1	13	21	1	1	26	1	1	0	2	1	2	1	0	0	0	0	0	0	0	2	0	0	0	0	1	0	4.19835
158	1	0		32	0	0	2	13	21	1	1	26	1	1	0	2	1	2	1	0	0	0	0	0	0	0	2	0	0	0	0	1	0	5.55372
158	1	0		32	0	0	12	13	21	1	1	26	1	1	0	2	1	2	1	0	0	0	0	0	0	0	2	0	0	0	0	1	0	19.4711
158	1	0		32	0	0	24	13	21	1	1	26	1	1	0	2	1	2	1	0	0	0	0	0	0	0	2	0	0	0	0	1	0	29.0578
159	1	0		14	0	0	2	13	20	1	2	23	1	1	0	1	1	2	1	0	0	0	0	0	0	0	1	0	0	0	1	1	0	4.8595
159	1	0		14	0	0	3	13	20	1	2	23	1	1	0	1	1	2	1	0	0	0	0	0	0	0	1	0	0	0	1	1	0	8.36364
159	1	0		14	0	0	12	13	20	1	2	23	1	1	0	1	1	2	1	0	0	0	0	0	0	0	1	0	0	0	1	1	0	17.124
159	1	0		14	0	0	18	13	20	1	2	23	1	1	0	1	1	2	1	0	0	0	0	0	0	0	1	0	0	0	1	1	0	22.9752
159	1	0		14	0	0	24	13	20	1	2	23	1	1	0	1	1	2	1	0	0	0	0	0	0	0	1	0	0	0	1	1	0	31.1405
160	1	0		18	0	0	2	13	19	1	2	24	1	1	0	1	1	4	1	0	0	0	0	0	0	1	2	0	0	0	0	1	0	0.297521
160	1	0		18	0	0	12	13	19	1	2	24	1	1	0	1	1	4	1	0	0	0	0	0	0	1	2	0	0	0	0	1	0	12.3967
160	1	0		18	0	0	18	13	19	1	2	24	1	1	0	1	1	4	1	0	0	0	0	0	0	1	2	0	0	0	0	1	0	19.1074
160	1	0		18	0	0	24	13	19	1	2	24	1	1	0	1	1	4	1	0	0	0	0	0	0	1	2	0	0	0	0	1	0	28.2975
161	1	0		12	0	0	1	13	21	1	1	30	1	2		1	1	4	1	0	0	0	1	0	0	0	2	0	0	0	0	1	0	5.58678
161	1	0		12	0	0	2	13	21	1	1	30	1	2		1	1	4	1	0	0	0	1	0	0	0	2	0	0	0	0	1	0	6.34711
162	1	0		10	0	0	2	13	22	1	2	39	1	1	0	1	1	3	1	0	0	0	1	0	0	1	1	0	0	0	1	1	0	6.90909
162	1	0		10	0	0	6	13	22	1	2	39	1	1	0	1	1	3	1	0	0	0	1	0	0	1	1	0	0	0	1	1	0	15.1074
162	1	0		10	0	0	18	13	22	1	2	39	1	1	0	1	1	3	1	0	0	0	1	0	0	1	1	0	0	0	1	1	0	23.8678
162	1	0		10	0	0	24	13	22	1	2	39	1	1	0	1	1	3	1	0	0	0	1	0	0	1	1	0	0	0	1	1	0	31.1405
163	1	0		13	0	0	1	13	28	1	1	35	1	1	0	1	1	4	1	0	0	0	1	0	0	1	1	0	0	0	1	1	0	5.35537
163	1	0		13	0	0	2	13	28	1	1	35	1	1	0	1	1	4	1	0	0	0	1	0	0	1	1	0	0	0	1	1	0	5.4876
163	1	0		13	0	0	3	13	28	1	1	35	1	1	0	1	1	4	1	0	0	0	1	0	0	1	1	0	0	0	1	1	0	9.38843
163	1	0		13	0	0	6	13	28	1	1	35	1	1	0	1	1	4	1	0	0	0	1	0	0	1	1	0	0	0	1	1	0	12.8595
163	1	0		13	0	0	12	13	28	1	1	35	1	1	0	1	1	4	1	0	0	0	1	0	0	1	1	0	0	0	1	1	0	17.719
163	1	0		13	0	0	18	13	28	1	1	35	1	1	0	1	1	4	1	0	0	0	1	0	0	1	1	0	0	0	1	1	0	25.5868
163	1	0		13	0	0	24	13	28	1	1	35	1	1	0	1	1	4	1	0	0	0	1	0	0	1	1	0	0	0	1	1	0	31.1405
164	1	0		10	0	0	2	13	30	1	3	38	3	1	0	1	1	3	0	0	0	0	1	0	0	0	1	0	0	0	1	1	0	7.20661
164	1	0		10	0	0	6	13	30	1	3	38	3	1	0	1	1	3	0	0	0	0	1	0	0	0	1	0	0	0	1	1	0	15.1736
164	1	0		10	0	0	12	13	30	1	3	38	3	1	0	1	1	3	0	0	0	0	1	0	0	0	1	0	0	0	1	1	0	20.0331
164	1	0		10	0	0	18	13	30	1	3	38	3	1	0	1	1	3	0	0	0	0	1	0	0	0	1	0	0	0	1	1	0	25.5868
164	1	0		10	0	0	24	13	30	1	3	38	3	1	0	1	1	3	0	0	0	0	1	0	0	0	1	0	0	0	1	1	0	31.8347
165	1	0		19	0	0	1	13	26	3	3	28	3	99		2	1	3	1	0	0	0	0	0	0	0	2	0	0	0	0	1	0	3.96694
165	1	0		19	0	0	24	13	26	3	3	28	3	99		2	1	3	1	0	0	0	0	0	0	0	2	0	0	0	0	1	0	28.2975
166	1	0		21	0	0	1	13	32	1	3	32	3	2		1	1	4	0	0	0	0	1	0	0	1	1	0	0	0	1	1	0	3.50413
166	1	0		21	0	0	2	13	32	1	3	32	3	2		1	1	4	0	0	0	0	1	0	0	1	1	0	0	0	1	1	0	4.36364
166	1	0		21	0	0	6	13	32	1	3	32	3	2		1	1	4	0	0	0	0	1	0	0	1	1	0	0	0	1	1	0	10.5455
166	1	0		21	0	0	12	13	32	1	3	32	3	2		1	1	4	0	0	0	0	1	0	0	1	1	0	0	0	1	1	0	18.876
166	1	0		21	0	0	18	13	32	1	3	32	3	2		1	1	4	0	0	0	0	1	0	0	1	1	0	0	0	1	1	0	24.6612
166	1	0		21	0	0	24	13	32	1	3	32	3	2		1	1	4	0	0	0	0	1	0	0	1	1	0	0	0	1	1	0	29.0578
167	1	0		32	0	0	1	13	27	1	3	27	3	1	0	1	1	2	1	0	1	0	1	0	0	1	1	0	0	0	1	1	0	5.32231
167	1	0		32	0	0	2	13	27	1	3	27	3	1	0	1	1	2	1	0	1	0	1	0	0	1	1	0	0	0	1	1	0	6.04959
167	1	0		32	0	0	3	13	27	1	3	27	3	1	0	1	1	2	1	0	1	0	1	0	0	1	1	0	0	0	1	1	0	9.81818
167	1	0		32	0	0	6	13	27	1	3	27	3	1	0	1	1	2	1	0	1	0	1	0	0	1	1	0	0	0	1	1	0	12.5289
168	1	0		12	0	0	2	13	18	1	2	22	2	2		1	1	4	0	0	0	0	0	0	0	1	2	0	0	0	0	1	0	6.77686
168	1	0		12	0	0	3	13	18	1	2	22	2	2		1	1	4	0	0	0	0	0	0	0	1	2	0	0	0	0	1	0	9.61984
169	1	0		27	0	0	2	13	18	1	2		1	1	0	1	1	4	0	0	0	0	0	1	0	0	1	0	0	0	1	1	0	3.70248
169	1	0		27	0	0	6	13	18	1	2		1	1	0	1	1	4	0	0	0	0	0	1	0	0	1	0	0	0	1	1	0	9.75207
169	1	0		27	0	0	12	13	18	1	2		1	1	0	1	1	4	0	0	0	0	0	1	0	0	1	0	0	0	1	1	0	16.6612
169	1	0		27	0	0	18	13	18	1	2		1	1	0	1	1	4	0	0	0	0	0	1	0	0	1	0	0	0	1	1	0	22.1157
170	1	0		32	0	0	2	13	23	1	1	30	1	1	0	2	1	4	1	0	0	0	0	0	0	1	2	0	0	0	0	1	0	3.43802
170	1	0		32	0	0	12	13	23	1	1	30	1	1	0	2	1	4	1	0	0	0	0	0	0	1	2	0	0	0	0	1	0	16
170	1	0		32	0	0	24	13	23	1	1	30	1	1	0	2	1	4	1	0	0	0	0	0	0	1	2	0	0	0	0	1	0	27.7686
171	1	0		6	0	0	1	13	26	1	2	27	1	2		1	1	4	0	0	0	0	0	0	0	1	2	0	0	0	0	1	0	7.07438
171	1	0		6	0	0	2	13	26	1	2	27	1	2		1	1	4	0	0	0	0	0	0	0	1	2	0	0	0	0	1	0	6.7438
171	1	0		6	0	0	3	13	26	1	2	27	1	2		1	1	4	0	0	0	0	0	0	0	1	2	0	0	0	0	1	0	10.7769
171	1	0		6	0	0	6	13	26	1	2	27	1	2		1	1	4	0	0	0	0	0	0	0	1	2	0	0	0	0	1	0	13.5537
171	1	0		6	0	0	12	13	26	1	2	27	1	2		1	1	4	0	0	0	0	0	0	0	1	2	0	0	0	0	1	0	21.1901
171	1	0		6	0	0	18	13	26	1	2	27	1	2		1	1	4	0	0	0	0	0	0	0	1	2	0	0	0	0	1	0	25.8182
171	1	0		6	0	0	24	13	26	1	2	27	1	2		1	1	4	0	0	0	0	0	0	0	1	2	0	0	0	0	1	0	32
172	1	0		25	0	0	1	13	18	1	1	19	1	1	0	1	1	4	0	0	0	0	0	0	0	1	2	0	0	0	0	1	0	2.57851
172	1	0		25	0	0	2	13	18	1	1	19	1	1	0	1	1	4	0	0	0	0	0	0	0	1	2	0	0	0	0	1	0	4.03306
172	1	0		25	0	0	3	13	18	1	1	19	1	1	0	1	1	4	0	0	0	0	0	0	0	1	2	0	0	0	0	1	0	9.15702
172	1	0		25	0	0	6	13	18	1	1	19	1	1	0	1	1	4	0	0	0	0	0	0	0	1	2	0	0	0	0	1	0	10.314
172	1	0		25	0	0	12	13	18	1	1	19	1	1	0	1	1	4	0	0	0	0	0	0	0	1	2	0	0	0	0	1	0	15.8678
172	1	0		25	0	0	18	13	18	1	1	19	1	1	0	1	1	4	0	0	0	0	0	0	0	1	2	0	0	0	0	1	0	22.8099
172	1	0		25	0	0	24	13	18	1	1	19	1	1	0	1	1	4	0	0	0	0	0	0	0	1	2	0	0	0	0	1	0	28.8265
173	1	0		13	0	0	1	13	27	1	0	32	99	1	0	1	1	3	0	0	0	0	0	0	0	1	2	0	0	0	0	1	0	5.35537
173	1	0		13	0	0	2	13	27	1	0	32	99	1	0	1	1	3	0	0	0	0	0	0	0	1	2	0	0	0	0	1	0	6.90909
173	1	0		13	0	0	3	13	27	1	0	32	99	1	0	1	1	3	0	0	0	0	0	0	0	1	2	0	0	0	0	1	0	9.61984
173	1	0		13	0	0	6	13	27	1	0	32	99	1	0	1	1	3	0	0	0	0	0	0	0	1	2	0	0	0	0	1	0	13.5537
173	1	0		13	0	0	12	13	27	1	0	32	99	1	0	1	1	3	0	0	0	0	0	0	0	1	2	0	0	0	0	1	0	19.8016
173	1	0		13	0	0	18	13	27	1	0	32	99	1	0	1	1	3	0	0	0	0	0	0	0	1	2	0	0	0	0	1	0	25.5868
173	1	0		13	0	0	24	13	27	1	0	32	99	1	0	1	1	3	0	0	0	0	0	0	0	1	2	0	0	0	0	1	0	31.3058
174	1	0		23	0	0	1	13	19	1	2	23	1	2		2	1	2	1	0	0	0	0	0	0	1	2	0	0	0	0	1	0	3.04132
174	1	0		23	0	0	2	13	19	1	2	23	1	2		2	1	2	1	0	0	0	0	0	0	1	2	0	0	0	0	1	0	3.96694
174	1	0		23	0	0	6	13	19	1	2	23	1	2		2	1	2	1	0	0	0	0	0	0	1	2	0	0	0	0	1	0	12.9917
174	1	0		23	0	0	12	13	19	1	2	23	1	2		2	1	2	1	0	0	0	0	0	0	1	2	0	0	0	0	1	0	17.2231
175	1	0		22	0	0	2	13	20	1	1		1	99		2	1	2	1	0	0	0	0	0	0	1	2	0	0	0	0	1	0	4.33058
175	1	0		22	0	0	3	13	20	1	1		1	99		2	1	2	1	0	0	0	0	0	0	1	2	0	0	0	0	1	0	7.30579
175	1	0		22	0	0	12	13	20	1	1		1	99		2	1	2	1	0	0	0	0	0	0	1	2	0	0	0	0	1	0	16.562
175	1	0		22	0	0	24	13	20	1	1		1	99		2	1	2	1	0	0	0	0	0	0	1	2	0	0	0	0	1	0	29.8512
176	1	0		11	0	0	2	13	24	2	3	25	3	1	0	1	1	3	1	1	0	0	0	0	0	1	2	0	0	0	0	1	0	5.52066
176	1	0		11	0	0	6	13	24	2	3	25	3	1	0	1	1	3	1	1	0	0	0	0	0	1	2	0	0	0	0	1	0	11.4711
176	1	0		11	0	0	12	13	24	2	3	25	3	1	0	1	1	3	1	1	0	0	0	0	0	1	2	0	0	0	0	1	0	18.3141
176	1	0		11	0	0	24	13	24	2	3	25	3	1	0	1	1	3	1	1	0	0	0	0	0	1	2	0	0	0	0	1	0	30.2149
177	1	0		26	0	0	2	13	21	1	3	22	1	1	0	1	1	4	0	0	0	0	0	0	0	1	2	0	0	0	0	1	0	1.12397
177	1	0		26	0	0	12	13	21	1	3	22	1	1	0	1	1	4	0	0	0	0	0	0	0	1	2	0	0	0	0	1	0	14.1157
177	1	0		26	0	0	18	13	21	1	3	22	1	1	0	1	1	4	0	0	0	0	0	0	0	1	2	0	0	0	0	1	0	19.3058
177	1	0		26	0	0	24	13	21	1	3	22	1	1	0	1	1	4	0	0	0	0	0	0	0	1	2	0	0	0	0	1	0	25.0909
178	1	0		15	0	0	1	13	21	1	2	32	3	99		1	1	3	1	0	0	0	0	0	0	1	2	0	0	0	0	1	0	4.89256
178	1	0		15	0	0	2	13	21	1	2	32	3	99		1	1	3	1	0	0	0	0	0	0	1	2	0	0	0	0	1	0	5.15702
178	1	0		15	0	0	3	13	21	1	2	32	3	99		1	1	3	1	0	0	0	0	0	0	1	2	0	0	0	0	1	0	8
178	1	0		15	0	0	12	13	21	1	2	32	3	99		1	1	3	1	0	0	0	0	0	0	1	2	0	0	0	0	1	0	17.9504
178	1	0		15	0	0	18	13	21	1	2	32	3	99		1	1	3	1	0	0	0	0	0	0	1	2	0	0	0	0	1	0	24.1984
178	1	0		15	0	0	24	13	21	1	2	32	3	99		1	1	3	1	0	0	0	0	0	0	1	2	0	0	0	0	1	0	30.4463
179	1	0		15	0	0	1	13	21	1	2	26	3	1	0	1	1	3	1	0	0	0	0	0	0	1	2	0	0	0	0	1	0	4.89256
179	1	0		15	0	0	2	13	21	1	2	26	3	1	0	1	1	3	1	0	0	0	0	0	0	1	2	0	0	0	0	1	0	5.05785
179	1	0		15	0	0	3	13	21	1	2	26	3	1	0	1	1	3	1	0	0	0	0	0	0	1	2	0	0	0	0	1	0	7.7686
180	1	0		18	0	0	1	13	21	1	3	23	3	1	0	1	1	2	1	1	0	0	1	0	0	1	2	0	0	0	0	1	0	4.19835
180	1	0		18	0	0	2	13	21	1	3	23	3	1	0	1	1	2	1	1	0	0	1	0	0	1	2	0	0	0	0	1	0	0.661157
180	1	0		18	0	0	3	13	21	1	3	23	3	1	0	1	1	2	1	1	0	0	1	0	0	1	2	0	0	0	0	1	0	7.53719
180	1	0		18	0	0	6	13	21	1	3	23	3	1	0	1	1	2	1	1	0	0	1	0	0	1	2	0	0	0	0	1	0	11.0083
180	1	0		18	0	0	12	13	21	1	3	23	3	1	0	1	1	2	1	1	0	0	1	0	0	1	2	0	0	0	0	1	0	17.4215
180	1	0		18	0	0	18	13	21	1	3	23	3	1	0	1	1	2	1	1	0	0	1	0	0	1	2	0	0	0	0	1	0	24.3636
180	1	0		18	0	0	24	13	21	1	3	23	3	1	0	1	1	2	1	1	0	0	1	0	0	1	2	0	0	0	0	1	0	29.7521
181	1	0		10	0	0	1	13	18	1	1		1	1	0	1	1	4	0	0	0	0	0	1	0	0	2	0	0	0	0	1	0	6.14876
181	1	0		10	0	0	2	13	18	1	1		1	1	0	1	1	4	0	0	0	0	0	1	0	0	2	0	0	0	0	1	0	7.43802
181	1	0		10	0	0	3	13	18	1	1		1	1	0	1	1	4	0	0	0	0	0	1	0	0	2	0	0	0	0	1	0	10.7438
181	1	0		10	0	0	6	13	18	1	1		1	1	0	1	1	4	0	0	0	0	0	1	0	0	2	0	0	0	0	1	0	13.5537
181	1	0		10	0	0	12	13	18	1	1		1	1	0	1	1	4	0	0	0	0	0	1	0	0	2	0	0	0	0	1	0	19.8016
181	1	0		10	0	0	24	13	18	1	1		1	1	0	1	1	4	0	0	0	0	0	1	0	0	2	0	0	0	0	1	0	31.5703
182	1	0		31	0	0	2	13	18	3	2		99	99		1	2	1	1	0	0	0	0	0	0	1	2	0	0	0	0	1	0	0.429752
182	1	0		31	0	0	3	13	18	3	2		99	99		1	2	1	1	0	0	0	0	0	0	1	2	0	0	0	0	1	0	3.3719
182	1	0		31	0	0	12	13	18	3	2		99	99		1	2	1	1	0	0	0	0	0	0	1	2	0	0	0	0	1	0	13.3223
182	1	0		31	0	0	18	13	18	3	2		99	99		1	2	1	1	0	0	0	0	0	0	1	2	0	0	0	0	1	0	19.3388
182	1	0		31	0	0	24	13	18	3	2		99	99		1	2	1	1	0	0	0	0	0	0	1	2	0	0	0	0	1	0	25.3554
183	1	0		30	0	0	2	13	18	1	3	21	3	1	0	1	1	2	0	0	0	0	0	0	1	0	2	0	0	0	0	1	0	2.28099
183	1	0		30	0	0	12	13	18	1	3	21	3	1	0	1	1	2	0	0	0	0	0	0	1	0	2	0	0	0	0	1	0	14.0165
183	1	0		30	0	0	24	13	18	1	3	21	3	1	0	1	1	2	0	0	0	0	0	0	1	0	2	0	0	0	0	1	0	28.4959
184	1	0		28	0	0	2	13	24	1	2	24	1	1	0	1	1	4	0	0	0	0	1	0	0	1	2	0	0	0	0	1	0	5.12397
184	1	0		28	0	0	3	13	24	1	2	24	1	1	0	1	1	4	0	0	0	0	1	0	0	1	2	0	0	0	0	1	0	7.7686
184	1	0		28	0	0	6	13	24	1	2	24	1	1	0	1	1	4	0	0	0	0	1	0	0	1	2	0	0	0	0	1	0	11.4711
184	1	0		28	0	0	12	13	24	1	2	24	1	1	0	1	1	4	0	0	0	0	1	0	0	1	2	0	0	0	0	1	0	17.9504
184	1	0		28	0	0	18	13	24	1	2	24	1	1	0	1	1	4	0	0	0	0	1	0	0	1	2	0	0	0	0	1	0	24.8926
184	1	0		28	0	0	24	13	24	1	2	24	1	1	0	1	1	4	0	0	0	0	1	0	0	1	2	0	0	0	0	1	0	29.2893
185	1	0		12	0	0	1	13	17	3	2		99	99		1	1	4	0	0	0	0	0	0	1	0	2	0	0	0	0	2	0	5.58678
185	1	0		12	0	0	2	13	17	3	2		99	99		1	1	4	0	0	0	0	0	0	1	0	2	0	0	0	0	2	0	6.21488
185	1	0		12	0	0	3	13	17	3	2		99	99		1	1	4	0	0	0	0	0	0	1	0	2	0	0	0	0	2	0	8.92562
185	1	0		12	0	0	6	13	17	3	2		99	99		1	1	4	0	0	0	0	0	0	1	0	2	0	0	0	0	2	0	11.9339
185	1	0		12	0	0	12	13	17	3	2		99	99		1	1	4	0	0	0	0	0	0	1	0	2	0	0	0	0	2	0	18.1818
185	1	0		12	0	0	18	13	17	3	2		99	99		1	1	4	0	0	0	0	0	0	1	0	2	0	0	0	0	2	0	25.3554
185	1	0		12	0	0	24	13	17	3	2		99	99		1	1	4	0	0	0	0	0	0	1	0	2	0	0	0	0	2	0	31.3719
186	1	0		9	0	0	1	13	21	1	2	23	1	1	0	1	1	4	0	0	0	0	1	0	0	0	2	0	0	0	0	2	0	5.58678
186	1	0		9	0	0	2	13	21	1	2	23	1	1	0	1	1	4	0	0	0	0	1	0	0	0	2	0	0	0	0	2	0	6.24793
186	1	0		9	0	0	3	13	21	1	2	23	1	1	0	1	1	4	0	0	0	0	1	0	0	0	2	0	0	0	0	2	0	8.92562
186	1	0		9	0	0	6	13	21	1	2	23	1	1	0	1	1	4	0	0	0	0	1	0	0	0	2	0	0	0	0	2	0	11.9339
186	1	0		9	0	0	12	13	21	1	2	23	1	1	0	1	1	4	0	0	0	0	1	0	0	0	2	0	0	0	0	2	0	18.1818
186	1	0		9	0	0	18	13	21	1	2	23	1	1	0	1	1	4	0	0	0	0	1	0	0	0	2	0	0	0	0	2	0	23.7355
186	1	0		9	0	0	24	13	21	1	2	23	1	1	0	1	1	4	0	0	0	0	1	0	0	0	2	0	0	0	0	2	0	30.6777
187	1	0		36	0	0	2	13	21	1	3	24	1	1	0	2	0	4	0	0	0	0	0	1	0	0	2	0	0	0	0	1	0	4.66116
187	1	0		36	0	0	3	13	21	1	3	24	1	1	0	2	0	4	0	0	0	0	0	1	0	0	2	0	0	0	0	1	0	8.69421
187	1	0		36	0	0	6	13	21	1	3	24	1	1	0	2	0	4	0	0	0	0	0	1	0	0	2	0	0	0	0	1	0	12.3967
187	1	0		36	0	0	12	13	21	1	3	24	1	1	0	2	0	4	0	0	0	0	0	1	0	0	2	0	0	0	0	1	0	17.0248
187	1	0		36	0	0	18	13	21	1	3	24	1	1	0	2	0	4	0	0	0	0	0	1	0	0	2	0	0	0	0	1	0	22.8099
188	1	0		28	0	0	2	13	19	1	1	31	0	1	0	1	1	4	0	0	0	0	1	0	0	0	2	0	0	0	0	1	0	5.55372
188	1	0		28	0	0	3	13	19	1	1	31	0	1	0	1	1	4	0	0	0	0	1	0	0	0	2	0	0	0	0	1	0	8.76033
188	1	0		28	0	0	12	13	19	1	1	31	0	1	0	1	1	4	0	0	0	0	1	0	0	0	2	0	0	0	0	1	0	18.1488
188	1	0		28	0	0	18	13	19	1	1	31	0	1	0	1	1	4	0	0	0	0	1	0	0	0	2	0	0	0	0	1	0	23.6694
189	1	0		14	0	0	1	13	18	3	3	22	3	1	0	2	0	2	0	0	0	0	0	0	1	1	2	0	0	0	0	1	0	5.12397
189	1	0		14	0	0	2	13	18	3	3	22	3	1	0	2	0	2	0	0	0	0	0	0	1	1	2	0	0	0	0	1	0	5.58678
189	1	0		14	0	0	3	13	18	3	3	22	3	1	0	2	0	2	0	0	0	0	0	0	1	1	2	0	0	0	0	1	0	9.38843
189	1	0		14	0	0	6	13	18	3	3	22	3	1	0	2	0	2	0	0	0	0	0	0	1	1	2	0	0	0	0	1	0	12.1653
189	1	0		14	0	0	12	13	18	3	3	22	3	1	0	2	0	2	0	0	0	0	0	0	1	1	2	0	0	0	0	1	0	18.4132
189	1	0		14	0	0	18	13	18	3	3	22	3	1	0	2	0	2	0	0	0	0	0	0	1	1	2	0	0	0	0	1	0	23.0413
189	1	0		14	0	0	24	13	18	3	3	22	3	1	0	2	0	2	0	0	0	0	0	0	1	1	2	0	0	0	0	1	0	30.4463
190	1	0		16	0	0	2	13	29	1	1		1	1	0	1	1	3	0	0	0	0	1	0	0	0	2	0	0	0	0	1	0	5.32231
190	1	0		16	0	0	12	13	29	1	1		1	1	0	1	1	3	0	0	0	0	1	0	0	0	2	0	0	0	0	1	0	17.0248
190	1	0		16	0	0	18	13	29	1	1		1	1	0	1	1	3	0	0	0	0	1	0	0	0	2	0	0	0	0	1	0	22.8099
190	1	0		16	0	0	24	13	29	1	1		1	1	0	1	1	3	0	0	0	0	1	0	0	0	2	0	0	0	0	1	0	30.4463
191	1	0		8	0	0	1	13	18	1	1	22	1	99		2	0	3	0	0	0	0	0	1	0	0	2	0	0	0	0	1	0	6.5124
191	1	0		8	0	0	2	13	18	1	1	22	1	99		2	0	3	0	0	0	0	0	1	0	0	2	0	0	0	0	1	0	7.17355
191	1	0		8	0	0	6	13	18	1	1	22	1	99		2	0	3	0	0	0	0	0	1	0	0	2	0	0	0	0	1	0	12.7934
191	1	0		8	0	0	12	13	18	1	1	22	1	99		2	0	3	0	0	0	0	0	1	0	0	2	0	0	0	0	1	0	20.0331
191	1	0		8	0	0	18	13	18	1	1	22	1	99		2	0	3	0	0	0	0	0	1	0	0	2	0	0	0	0	1	0	26.0496
191	1	0		8	0	0	24	13	18	1	1	22	1	99		2	0	3	0	0	0	0	0	1	0	0	2	0	0	0	0	1	0	31.6033
192	1	0		23	0	0	1	13	27	1	2	30	2	99		1	1	3	0	0	0	0	0	0	0	1	2	0	0	0	0	1	0	3.04132
192	1	0		23	0	0	2	13	27	1	2	30	2	99		1	1	3	0	0	0	0	0	0	0	1	2	0	0	0	0	1	0	3.07438
192	1	0		23	0	0	6	13	27	1	2	30	2	99		1	1	3	0	0	0	0	0	0	0	1	2	0	0	0	0	1	0	10.0826
192	1	0		23	0	0	24	13	27	1	2	30	2	99		1	1	3	0	0	0	0	0	0	0	1	2	0	0	0	0	1	0	28.6942
193	1	0		8	0	0	1	13	19	1	2	21	1	1	0	1	1	3	0	0	0	0	0	0	0	1	2	0	0	0	0	1	0	6.5124
193	1	0		8	0	0	2	13	19	1	2	21	1	1	0	1	1	3	0	0	0	0	0	0	0	1	2	0	0	0	0	1	0	7.96694
193	1	0		8	0	0	3	13	19	1	2	21	1	1	0	1	1	3	0	0	0	0	0	0	0	1	2	0	0	0	0	1	0	12.3967
193	1	0		8	0	0	6	13	19	1	2	21	1	1	0	1	1	3	0	0	0	0	0	0	0	1	2	0	0	0	0	1	0	14.9421
193	1	0		8	0	0	12	13	19	1	2	21	1	1	0	1	1	3	0	0	0	0	0	0	0	1	2	0	0	0	0	1	0	19.8016
193	1	0		8	0	0	18	13	19	1	2	21	1	1	0	1	1	3	0	0	0	0	0	0	0	1	2	0	0	0	0	1	0	27.2066
193	1	0		8	0	0	24	13	19	1	2	21	1	1	0	1	1	3	0	0	0	0	0	0	0	1	2	0	0	0	0	1	0	32.0331
194	1	0		16	0	0	2	13	20	1	1	27	1	2		1	1	4	0	0	0	0	0	1	0	0	2	0	0	0	0	1	0	4.2314
194	1	0		16	0	0	12	13	20	1	1	27	1	2		1	1	4	0	0	0	0	0	1	0	0	2	0	0	0	0	1	0	16.3306
194	1	0		16	0	0	24	13	20	1	1	27	1	2		1	1	4	0	0	0	0	0	1	0	0	2	0	0	0	0	1	0	28.595
195	1	0		4	0	0	2	13	19	1	1	22	3	99		1	1	4	0	0	0	0	0	0	0	1	2	0	0	0	0	1	0	7.00826
195	1	0		4	0	0	3	13	19	1	1	22	3	99		1	1	4	0	0	0	0	0	0	0	1	2	0	0	0	0	1	0	11.2397
196	1	0		21	0	0	1	13	24	1	1		2	1		1	1	4	0	0	0	0	0	1	0	0	2	0	0	0	0	1	0	3.50413
196	1	0		21	0	0	2	13	24	1	1		2	1		1	1	4	0	0	0	0	0	1	0	0	2	0	0	0	0	1	0	5.61984
196	1	0		21	0	0	3	13	24	1	1		2	1		1	1	4	0	0	0	0	0	1	0	0	2	0	0	0	0	1	0	8.69421
196	1	0		21	0	0	6	13	24	1	1		2	1		1	1	4	0	0	0	0	0	1	0	0	2	0	0	0	0	1	0	11.4711
196	1	0		21	0	0	12	13	24	1	1		2	1		1	1	4	0	0	0	0	0	1	0	0	2	0	0	0	0	1	0	17.0248
197	1	0		14	0	0	1	13	19	1	1	20	2	1	0	1	1	4	0	0	0	0	1	0	0	0	2	0	0	0	0	1	0	5.12397
197	1	0		14	0	0	2	13	19	1	1	20	2	1	0	1	1	4	0	0	0	0	1	0	0	0	2	0	0	0	0	1	0	-3.00827
197	1	0		14	0	0	6	13	19	1	1	20	2	1	0	1	1	4	0	0	0	0	1	0	0	0	2	0	0	0	0	1	0	12.0331
197	1	0		14	0	0	24	13	19	1	1	20	2	1	0	1	1	4	0	0	0	0	1	0	0	0	2	0	0	0	0	1	0	30.4463
198	1	0		17	0	0	2	13	19	1	2	20	1	1	0	1	1	4	0	0	0	0	1	0	0	1	2	0	0	0	0	1	0	5.15702
198	1	0		17	0	0	3	13	19	1	2	20	1	1	0	1	1	4	0	0	0	0	1	0	0	1	2	0	0	0	0	1	0	8.39669
198	1	0		17	0	0	6	13	19	1	2	20	1	1	0	1	1	4	0	0	0	0	1	0	0	1	2	0	0	0	0	1	0	11.0083
198	1	0		17	0	0	12	13	19	1	2	20	1	1	0	1	1	4	0	0	0	0	1	0	0	1	2	0	0	0	0	1	0	17.0248
198	1	0		17	0	0	18	13	19	1	2	20	1	1	0	1	1	4	0	0	0	0	1	0	0	1	2	0	0	0	0	1	0	23.5041
198	1	0		17	0	0	24	13	19	1	2	20	1	1	0	1	1	4	0	0	0	0	1	0	0	1	2	0	0	0	0	1	0	29.2893
199	1	0		40	0	0	2	14	19	3	3	20	2	99		2	0	3	1	0	0	0	0	0	0	1	2	0	0	0	0	1	0	4.03306
199	1	0		40	0	0	6	14	19	3	3	20	2	99		2	0	3	1	0	0	0	0	0	0	1	2	0	0	0	0	1	0	10.876
199	1	0		40	0	0	12	14	19	3	3	20	2	99		2	0	3	1	0	0	0	0	0	0	1	2	0	0	0	0	1	0	16.1322
199	1	0		40	0	0	18	14	19	3	3	20	2	99		2	0	3	1	0	0	0	0	0	0	1	2	0	0	0	0	1	0	23.1735
199	1	0		40	0	0	24	14	19	3	3	20	2	99		2	0	3	1	0	0	0	0	0	0	1	2	0	0	0	0	1	0	28.1984
200	1	0		36	0	0	2	14	27	1	2	32	3	1	0	1	1	3	1	0	0	0	1	0	0	1	2	0	0	0	0	1	0	6.04959
200	1	0		36	0	0	6	14	27	1	2	32	3	1	0	1	1	3	1	0	0	0	1	0	0	1	2	0	0	0	0	1	0	12.8595
200	1	0		36	0	0	12	14	27	1	2	32	3	1	0	1	1	3	1	0	0	0	1	0	0	1	2	0	0	0	0	1	0	18.2479
200	1	0		36	0	0	18	14	27	1	2	32	3	1	0	1	1	3	1	0	0	0	1	0	0	1	2	0	0	0	0	1	0	25.124
200	1	0		36	0	0	24	14	27	1	2	32	3	1	0	1	1	3	1	0	0	0	1	0	0	1	2	0	0	0	0	1	0	30.0827
201	1	0		28	0	0	1	14	26	1	1	37	0	1	0	1	1	2	1	0	0	0	0	0	0	1	1	1	0	0	1	1	0	2.28099
201	1	0		28	0	0	2	14	26	1	1	37	0	1	0	1	1	2	1	0	0	0	0	0	0	1	1	1	0	0	1	1	0	2.61157
202	1	0		32	0	0	2	14	23	1	3	28	2	1	0	1	1	2	1	0	0	0	1	0	0	1	2	0	0	0	0	1	0	3.00827
202	1	0		32	0	0	6	14	23	1	3	28	2	1	0	1	1	2	1	0	0	0	1	0	0	1	2	0	0	0	0	1	0	10.1157
202	1	0		32	0	0	12	14	23	1	3	28	2	1	0	1	1	2	1	0	0	0	1	0	0	1	2	0	0	0	0	1	0	15.405
202	1	0		32	0	0	24	14	23	1	3	28	2	1	0	1	1	2	1	0	0	0	1	0	0	1	2	0	0	0	0	1	0	27.2066
203	1	0		28	0	0	1	14	24	1	2	25	2	1	0	1	1	3	1	0	0	0	1	0	0	0	2	0	0	0	0	2	0	7.1405
203	1	0		28	0	0	2	14	24	1	2	25	2	1	0	1	1	3	1	0	0	0	1	0	0	0	2	0	0	0	0	2	0	7.43802
203	1	0		28	0	0	6	14	24	1	2	25	2	1	0	1	1	3	1	0	0	0	1	0	0	0	2	0	0	0	0	2	0	13.5537
203	1	0		28	0	0	12	14	24	1	2	25	2	1	0	1	1	3	1	0	0	0	1	0	0	0	2	0	0	0	0	2	0	19.5703
203	1	0		28	0	0	18	14	24	1	2	25	2	1	0	1	1	3	1	0	0	0	1	0	0	0	2	0	0	0	0	2	0	25.5868
203	1	0		28	0	0	24	14	24	1	2	25	2	1	0	1	1	3	1	0	0	0	1	0	0	0	2	0	0	0	0	2	0	32.7603
204	1	0		36	0	0	2	14	20	1	2	26	1	1	0	1	1	4	1	0	0	1	0	0	0	1	2	0	0	0	0	1	0	4.2314
204	1	0		36	0	0	12	14	20	1	2	26	1	1	0	1	1	4	1	0	0	1	0	0	0	1	2	0	0	0	0	1	0	16.4297
204	1	0		36	0	0	18	14	20	1	2	26	1	1	0	1	1	4	1	0	0	1	0	0	0	1	2	0	0	0	0	1	0	22.5785
204	1	0		36	0	0	24	14	20	1	2	26	1	1	0	1	1	4	1	0	0	1	0	0	0	1	2	0	0	0	0	1	0	28.4297
205	1	0		38	0	0	2	14	19	3	2		3	99		2	2	3	1	0	0	0	0	0	0	1	1	0	0	0	1	1	0	5.42149
205	1	0		38	0	0	6	14	19	3	2		3	99		2	2	3	1	0	0	0	0	0	0	1	1	0	0	0	1	1	0	11.7025
205	1	0		38	0	0	12	14	19	3	2		3	99		2	2	3	1	0	0	0	0	0	0	1	1	0	0	0	1	1	0	17.4876
205	1	0		38	0	0	18	14	19	3	2		3	99		2	2	3	1	0	0	0	0	0	0	1	1	0	0	0	1	1	0	24.4628
205	1	0		38	0	0	24	14	19	3	2		3	99		2	2	3	1	0	0	0	0	0	0	1	1	0	0	0	1	1	0	30.0496
206	1	0		32	0	0	1	14	23	1	2	30	1	1	0	1	1	4	1	0	0	0	0	0	0	1	1	0	0	0	1	1	0	4.36364
206	1	0		32	0	0	2	14	23	1	2	30	1	1	0	1	1	4	1	0	0	0	0	0	0	1	1	0	0	0	1	1	0	5.2562
206	1	0		32	0	0	3	14	23	1	2	30	1	1	0	1	1	4	1	0	0	0	0	0	0	1	1	0	0	0	1	1	0	9.15702
206	1	0		32	0	0	6	14	23	1	2	30	1	1	0	1	1	4	1	0	0	0	0	0	0	1	1	0	0	0	1	1	0	11.7355
206	1	0		32	0	0	12	14	23	1	2	30	1	1	0	1	1	4	1	0	0	0	0	0	0	1	1	0	0	0	1	1	0	17.5537
206	1	0		32	0	0	18	14	23	1	2	30	1	1	0	1	1	4	1	0	0	0	0	0	0	1	1	0	0	0	1	1	0	23.5041
206	1	0		32	0	0	24	14	23	1	2	30	1	1	0	1	1	4	1	0	0	0	0	0	0	1	1	0	0	0	1	1	0	29.5537
207	1	0		32	0	0	1	14	19	1	1	23	1	2		1	1	3	1	0	0	0	0	0	0	1	1	0	0	0	1	1	0	5.52066
207	1	0		32	0	0	2	14	19	1	1	23	1	2		1	1	3	1	0	0	0	0	0	0	1	1	0	0	0	1	1	0	5.75207
207	1	0		32	0	0	6	14	19	1	1	23	1	2		1	1	3	1	0	0	0	0	0	0	1	1	0	0	0	1	1	0	11.9339
207	1	0		32	0	0	12	14	19	1	1	23	1	2		1	1	3	1	0	0	0	0	0	0	1	1	0	0	0	1	1	0	18.7107
207	1	0		32	0	0	24	14	19	1	1	23	1	2		1	1	3	1	0	0	0	0	0	0	1	1	0	0	0	1	1	0	29.9835
208	1	0		28	0	0	1	14	35	1	1	38	1	1	0	1	1	4	1	0	0	0	0	0	0	1	1	0	0	0	1	1	0	3.90083
208	1	0		28	0	0	2	14	35	1	1	38	1	1	0	1	1	4	1	0	0	0	0	0	0	1	1	0	0	0	1	1	0	4.03306
208	1	0		28	0	0	6	14	35	1	1	38	1	1	0	1	1	4	1	0	0	0	0	0	0	1	1	0	0	0	1	1	0	10.314
208	1	0		28	0	0	12	14	35	1	1	38	1	1	0	1	1	4	1	0	0	0	0	0	0	1	1	0	0	0	1	1	0	16.0992
208	1	0		28	0	0	18	14	35	1	1	38	1	1	0	1	1	4	1	0	0	0	0	0	0	1	1	0	0	0	1	1	0	22.3471
208	1	0		28	0	0	24	14	35	1	1	38	1	1	0	1	1	4	1	0	0	0	0	0	0	1	1	0	0	0	1	1	0	28.3967
210	1	0		23	0	0	1	14	29	1	1	40	0	2		1	1	4	1	0	0	0	0	0	0	0	2	0	0	0	0	1	0	2.97521
210	1	0		23	0	0	2	14	29	1	1	40	0	2		1	1	4	1	0	0	0	0	0	0	0	2	0	0	0	0	1	0	4.39669
210	1	0		23	0	0	3	14	29	1	1	40	0	2		1	1	4	1	0	0	0	0	0	0	0	2	0	0	0	0	1	0	7.43802
211	1	0		28	0	0	1	14	23	1	3	24	1	1	0	1	1	4	1	0	0	0	1	0	0	1	2	0	0	0	0	1	0	3.66942
211	1	0		28	0	0	2	14	23	1	3	24	1	1	0	1	1	4	1	0	0	0	1	0	0	1	2	0	0	0	0	1	0	4.52893
211	1	0		28	0	0	6	14	23	1	3	24	1	1	0	1	1	4	1	0	0	0	1	0	0	1	2	0	0	0	0	1	0	10.7769
211	1	0		28	0	0	12	14	23	1	3	24	1	1	0	1	1	4	1	0	0	0	1	0	0	1	2	0	0	0	0	1	0	16.7934
211	1	0		28	0	0	18	14	23	1	3	24	1	1	0	1	1	4	1	0	0	0	1	0	0	1	2	0	0	0	0	1	0	22.843
211	1	0		28	0	0	24	14	23	1	3	24	1	1	0	1	1	4	1	0	0	0	1	0	0	1	2	0	0	0	0	1	0	28.8265
212	1	0		28	0	0	1	14	20	1	2	23	1	1	0	1	1	4	1	0	0	0	0	0	0	1	2	0	0	0	0	2	0	3.66942
212	1	0		28	0	0	2	14	20	1	2	23	1	1	0	1	1	4	1	0	0	0	0	0	0	1	2	0	0	0	0	2	0	4.46281
212	1	0		28	0	0	6	14	20	1	2	23	1	1	0	1	1	4	1	0	0	0	0	0	0	1	2	0	0	0	0	2	0	10.7769
212	1	0		28	0	0	12	14	20	1	2	23	1	1	0	1	1	4	1	0	0	0	0	0	0	1	2	0	0	0	0	2	0	17.0248
212	1	0		28	0	0	18	14	20	1	2	23	1	1	0	1	1	4	1	0	0	0	0	0	0	1	2	0	0	0	0	2	0	22.5785
212	1	0		28	0	0	24	14	20	1	2	23	1	1	0	1	1	4	1	0	0	0	0	0	0	1	2	0	0	0	0	2	0	29.6529
213	1	0		10	0	0	2	14	21	1	1	24	1	1	0	1	1	4	0	0	0	0	0	1	0	0	1	0	0	0	1	2	0	4.89256
213	1	0		10	0	0	3	14	21	1	1	24	1	1	0	1	1	4	0	0	0	0	0	1	0	0	1	0	0	0	1	2	0	8.69421
213	1	0		10	0	0	6	14	21	1	1	24	1	1	0	1	1	4	0	0	0	0	0	1	0	0	1	0	0	0	1	2	0	11.0083
213	1	0		10	0	0	12	14	21	1	1	24	1	1	0	1	1	4	0	0	0	0	0	1	0	0	1	0	0	0	1	2	0	17.0578
213	1	0		10	0	0	18	14	21	1	1	24	1	1	0	1	1	4	0	0	0	0	0	1	0	0	1	0	0	0	1	2	0	23.0744
213	1	0		10	0	0	24	14	21	1	1	24	1	1	0	1	1	4	0	0	0	0	0	1	0	0	1	0	0	0	1	2	0	29.0578
214	1	0		12	0	0	2	14	19	1	2	25	2	2		1	1	4	0	0	0	0	0	0	0	1	2	0	0	0	0	2	0	2.34711
214	1	0		12	0	0	3	14	19	1	2	25	2	2		1	1	4	0	0	0	0	0	0	0	1	2	0	0	0	0	2	0	6.7438
214	1	0		12	0	0	12	14	19	1	2	25	2	2		1	1	4	0	0	0	0	0	0	0	1	2	0	0	0	0	2	0	15.2397
214	1	0		12	0	0	18	14	19	1	2	25	2	2		1	1	4	0	0	0	0	0	0	0	1	2	0	0	0	0	2	0	20.2645
214	1	0		12	0	0	24	14	19	1	2	25	2	2		1	1	4	0	0	0	0	0	0	0	1	2	0	0	0	0	2	0	27.3388
215	1	0		28	0	0	2	14	17	1	2	22	1	1	0	1	1	4	0	0	1	0	0	0	0	1	2	0	0	0	0	1	0	4.39669
215	1	0		28	0	0	3	14	17	1	2	22	1	1	0	1	1	4	0	0	1	0	0	0	0	1	2	0	0	0	0	1	0	8.46281
215	1	0		28	0	0	6	14	17	1	2	22	1	1	0	1	1	4	0	0	1	0	0	0	0	1	2	0	0	0	0	1	0	10.5455
215	1	0		28	0	0	12	14	17	1	2	22	1	1	0	1	1	4	0	0	1	0	0	0	0	1	2	0	0	0	0	1	0	16.8595
215	1	0		28	0	0	18	14	17	1	2	22	1	1	0	1	1	4	0	0	1	0	0	0	0	1	2	0	0	0	0	1	0	22.7107
215	1	0		28	0	0	24	14	17	1	2	22	1	1	0	1	1	4	0	0	1	0	0	0	0	1	2	0	0	0	0	1	0	28.595
216	1	0		26	0	0	2	14	28	1	1	41	1	1	0	1	1	4	0	0	0	0	0	1	0	0	1	0	0	0	1	2	0	4.13223
216	1	0		26	0	0	3	14	28	1	1	41	1	1	0	1	1	4	0	0	0	0	0	1	0	0	1	0	0	0	1	2	0	7.30579
216	1	0		26	0	0	6	14	28	1	1	41	1	1	0	1	1	4	0	0	0	0	0	1	0	0	1	0	0	0	1	2	0	10.314
216	1	0		26	0	0	12	14	28	1	1	41	1	1	0	1	1	4	0	0	0	0	0	1	0	0	1	0	0	0	1	2	0	16.3306
216	1	0		26	0	0	18	14	28	1	1	41	1	1	0	1	1	4	0	0	0	0	0	1	0	0	1	0	0	0	1	2	0	22.5785
216	1	0		26	0	0	24	14	28	1	1	41	1	1	0	1	1	4	0	0	0	0	0	1	0	0	1	0	0	0	1	2	0	28.3636
217	1	0		14	0	0	2	14	23	1	3	38	3	2		1	1	4	0	0	0	0	1	0	0	1	2	0	0	0	0	2	0	6.64463
217	1	0		14	0	0	3	14	23	1	3	38	3	2		1	1	4	0	0	0	0	1	0	0	1	2	0	0	0	0	2	0	10.7769
217	1	0		14	0	0	6	14	23	1	3	38	3	2		1	1	4	0	0	0	0	1	0	0	1	2	0	0	0	0	2	0	13.5537
217	1	0		14	0	0	12	14	23	1	3	38	3	2		1	1	4	0	0	0	0	1	0	0	1	2	0	0	0	0	2	0	19.8016
217	1	0		14	0	0	18	14	23	1	3	38	3	2		1	1	4	0	0	0	0	1	0	0	1	2	0	0	0	0	2	0	24.8926
217	1	0		14	0	0	24	14	23	1	3	38	3	2		1	1	4	0	0	0	0	1	0	0	1	2	0	0	0	0	2	0	31.7025
218	1	0		27	0	0	2	14	30	1	2	38	1	1	0	1	1	3	1	1	0	0	0	0	0	1	2	0	0	0	0	2	0	2.04959
218	1	0		27	0	0	6	14	30	1	2	38	1	1	0	1	1	3	1	1	0	0	0	0	0	1	2	0	0	0	0	2	0	8.26446
218	1	0		27	0	0	12	14	30	1	2	38	1	1	0	1	1	3	1	1	0	0	0	0	0	1	2	0	0	0	0	2	0	14.5455
218	1	0		27	0	0	18	14	30	1	2	38	1	1	0	1	1	3	1	1	0	0	0	0	0	1	2	0	0	0	0	2	0	20.7603
218	1	0		27	0	0	24	14	30	1	2	38	1	1	0	1	1	3	1	1	0	0	0	0	0	1	2	0	0	0	0	2	0	26.3471
219	1	0		28	0	0	1	14	34	1	3	37	3	1	0	1	1	3	0	0	0	0	1	0	0	0	1	0	0	0	1	2	0	3.43802
219	1	0		28	0	0	2	14	34	1	3	37	3	1	0	1	1	3	0	0	0	0	1	0	0	0	1	0	0	0	1	2	0	4.29752
219	1	0		28	0	0	3	14	34	1	3	37	3	1	0	1	1	3	0	0	0	0	1	0	0	0	1	0	0	0	1	2	0	9.15702
219	1	0		28	0	0	6	14	34	1	3	37	3	1	0	1	1	3	0	0	0	0	1	0	0	0	1	0	0	0	1	2	0	10.314
219	1	0		28	0	0	18	14	34	1	3	37	3	1	0	1	1	3	0	0	0	0	1	0	0	0	1	0	0	0	1	2	0	23.8016
219	1	0		28	0	0	24	14	34	1	3	37	3	1	0	1	1	3	0	0	0	0	1	0	0	0	1	0	0	0	1	2	0	28.595
220	1	0		29	0	0	1	14	24	3	1	24	3	99		2	1	3	0	0	0	0	0	0	0	1	2	0	0	0	0	1	0	3.07438
220	1	0		29	0	0	2	14	24	3	1	24	3	99		2	1	3	0	0	0	0	0	0	0	1	2	0	0	0	0	1	0	3.80165
220	1	0		29	0	0	3	14	24	3	1	24	3	99		2	1	3	0	0	0	0	0	0	0	1	2	0	0	0	0	1	0	7.60331
220	1	0		29	0	0	6	14	24	3	1	24	3	99		2	1	3	0	0	0	0	0	0	0	1	2	0	0	0	0	1	0	10.3802
220	1	0		29	0	0	12	14	24	3	1	24	3	99		2	1	3	0	0	0	0	0	0	0	1	2	0	0	0	0	1	0	15.9339
220	1	0		29	0	0	18	14	24	3	1	24	3	99		2	1	3	0	0	0	0	0	0	0	1	2	0	0	0	0	1	0	21.9835
220	1	0		29	0	0	24	14	24	3	1	24	3	99		2	1	3	0	0	0	0	0	0	0	1	2	0	0	0	0	1	0	28.0331
221	1	0		38	0	0	2	14	19	1	1	24	99	1	0	1	1	4	0	0	0	0	0	1	0	0	2	0	0	0	0	1	0	4.6281
221	1	0		38	0	0	6	14	19	1	1	24	99	1	0	1	1	4	0	0	0	0	0	1	0	0	2	0	0	0	0	1	0	10.7769
221	1	0		38	0	0	12	14	19	1	1	24	99	1	0	1	1	4	0	0	0	0	0	1	0	0	2	0	0	0	0	1	0	16.7934
221	1	0		38	0	0	18	14	19	1	1	24	99	1	0	1	1	4	0	0	0	0	0	1	0	0	2	0	0	0	0	1	0	22.8099
221	1	0		38	0	0	24	14	19	1	1	24	99	1	0	1	1	4	0	0	0	0	0	1	0	0	2	0	0	0	0	1	0	29.124
222	1	0		29	0	0	1	14	30	1	2	34	1	1	1	1	1	4	0	0	0	0	1	0	0	0	2	0	0	0	0	1	0	3.66942
222	1	0		29	0	0	2	14	30	1	2	34	1	1	1	1	1	4	0	0	0	0	1	0	0	0	2	0	0	0	0	1	0	4.46281
222	1	0		29	0	0	6	14	30	1	2	34	1	1	1	1	1	4	0	0	0	0	1	0	0	0	2	0	0	0	0	1	0	10.5455
222	1	0		29	0	0	12	14	30	1	2	34	1	1	1	1	1	4	0	0	0	0	1	0	0	0	2	0	0	0	0	1	0	16.562
222	1	0		29	0	0	18	14	30	1	2	34	1	1	1	1	1	4	0	0	0	0	1	0	0	0	2	0	0	0	0	1	0	22.5785
222	1	0		29	0	0	24	14	30	1	2	34	1	1	1	1	1	4	0	0	0	0	1	0	0	0	2	0	0	0	0	1	0	28.6281
223	1	0		13	0	0	2	14	23	1	2	26	1	2		1	1	3	0	0	0	0	1	0	0	1	2	0	0	0	0	1	0	4.42975
223	1	0		13	0	0	3	14	23	1	2	26	1	2		1	1	3	0	0	0	0	1	0	0	1	2	0	0	0	0	1	0	8.23141
223	1	0		13	0	0	6	14	23	1	2	26	1	2		1	1	3	0	0	0	0	1	0	0	1	2	0	0	0	0	1	0	10.5455
223	1	0		13	0	0	12	14	23	1	2	26	1	2		1	1	3	0	0	0	0	1	0	0	1	2	0	0	0	0	1	0	16.595
223	1	0		13	0	0	18	14	23	1	2	26	1	2		1	1	3	0	0	0	0	1	0	0	1	2	0	0	0	0	1	0	22.6116
223	1	0		13	0	0	24	14	23	1	2	26	1	2		1	1	3	0	0	0	0	1	0	0	1	2	0	0	0	0	1	0	28.595
224	1	0		18	0	0	2	14	16	3	1		3	99		1	1	4	0	0	0	0	0	0	0	1	1	0	0	0	1	1	0	4.39669
224	1	0		18	0	0	3	14	16	3	1		3	99		1	1	4	0	0	0	0	0	0	0	1	1	0	0	0	1	1	0	8.95868
224	1	0		18	0	0	6	14	16	3	1		3	99		1	1	4	0	0	0	0	0	0	0	1	1	0	0	0	1	1	0	10.5455
224	1	0		18	0	0	12	14	16	3	1		3	99		1	1	4	0	0	0	0	0	0	0	1	1	0	0	0	1	1	0	16.562
224	1	0		18	0	0	18	14	16	3	1		3	99		1	1	4	0	0	0	0	0	0	0	1	1	0	0	0	1	1	0	22.6116
224	1	0		18	0	0	24	14	16	3	1		3	99		1	1	4	0	0	0	0	0	0	0	1	1	0	0	0	1	1	0	29.3884
225	1	0		28	0	0	1	14	16	1	1	33	99	2		2	1	4	0	0	0	0	0	0	0	1	2	0	0	0	0	1	0	5.05785
225	1	0		28	0	0	2	14	16	1	1	33	99	2		2	1	4	0	0	0	0	0	0	0	1	2	0	0	0	0	1	0	5.81818
225	1	0		28	0	0	12	14	16	1	1	33	99	2		2	1	4	0	0	0	0	0	0	0	1	2	0	0	0	0	1	0	17.9504
225	1	0		28	0	0	18	14	16	1	1	33	99	2		2	1	4	0	0	0	0	0	0	0	1	2	0	0	0	0	1	0	23.9669
225	1	0		28	0	0	24	14	16	1	1	33	99	2		2	1	4	0	0	0	0	0	0	0	1	2	0	0	0	0	1	0	30.281
226	1	0		36	0	0	2	14	19	1	1	26	1	1	0	2	0	4	0	0	0	0	0	1	0	0	2	0	0	0	0	2	0	3.1405
226	1	0		36	0	0	6	14	19	1	1	26	1	1	0	2	0	4	0	0	0	0	0	1	0	0	2	0	0	0	0	2	0	9.38843
226	1	0		36	0	0	12	14	19	1	1	26	1	1	0	2	0	4	0	0	0	0	0	1	0	0	2	0	0	0	0	2	0	15.405
226	1	0		36	0	0	18	14	19	1	1	26	1	1	0	2	0	4	0	0	0	0	0	1	0	0	2	0	0	0	0	2	0	21.6529
226	1	0		36	0	0	24	14	19	1	1	26	1	1	0	2	0	4	0	0	0	0	0	1	0	0	2	0	0	0	0	2	0	27.5372
227	1	0		32	0	0	1	14	20	1	2	23	99	2		1	1	4	0	0	0	0	0	1	0	0	1	0	0	0	1	1	0	3.66942
227	1	0		32	0	0	2	14	20	1	2	23	99	2		1	1	4	0	0	0	0	0	1	0	0	1	0	0	0	1	1	0	4.69421
227	1	0		32	0	0	3	14	20	1	2	23	99	2		1	1	4	0	0	0	0	0	1	0	0	1	0	0	0	1	1	0	7.7686
227	1	0		32	0	0	6	14	20	1	2	23	99	2		1	1	4	0	0	0	0	0	1	0	0	1	0	0	0	1	1	0	11.8347
227	1	0		32	0	0	12	14	20	1	2	23	99	2		1	1	4	0	0	0	0	0	1	0	0	1	0	0	0	1	1	0	16.7934
227	1	0		32	0	0	18	14	20	1	2	23	99	2		1	1	4	0	0	0	0	0	1	0	0	1	0	0	0	1	1	0	22.8099
227	1	0		32	0	0	24	14	20	1	2	23	99	2		1	1	4	0	0	0	0	0	1	0	0	1	0	0	0	1	1	0	29.0909
228	1	0		28	0	0	2	14	35	1	1	35	1	1	0	1	2	4	0	0	0	0	0	1	0	0	1	0	0	0	1	2	0	3.66942
228	1	0		28	0	0	3	14	35	1	1	35	1	1	0	1	2	4	0	0	0	0	0	1	0	0	1	0	0	0	1	2	0	7.07438
228	1	0		28	0	0	6	14	35	1	1	35	1	1	0	1	2	4	0	0	0	0	0	1	0	0	1	0	0	0	1	2	0	9.85124
228	1	0		28	0	0	12	14	35	1	1	35	1	1	0	1	2	4	0	0	0	0	0	1	0	0	1	0	0	0	1	2	0	15.8678
228	1	0		28	0	0	18	14	35	1	1	35	1	1	0	1	2	4	0	0	0	0	0	1	0	0	1	0	0	0	1	2	0	22.3802
228	1	0		28	0	0	24	14	35	1	1	35	1	1	0	1	2	4	0	0	0	0	0	1	0	0	1	0	0	0	1	2	0	29.3223
229	1	0		30	0	0	2	14	21	1	2	23	2	1	0	2	1	4	0	0	0	0	1	0	0	1	2	0	0	0	0	2	0	4.99174
229	1	0		30	0	0	6	14	21	1	2	23	2	1	0	2	1	4	0	0	0	0	1	0	0	1	2	0	0	0	0	2	0	11.2397
229	1	0		30	0	0	12	14	21	1	2	23	2	1	0	2	1	4	0	0	0	0	1	0	0	1	2	0	0	0	0	2	0	17.2562
229	1	0		30	0	0	18	14	21	1	2	23	2	1	0	2	1	4	0	0	0	0	1	0	0	1	2	0	0	0	0	2	0	23.7355
229	1	0		30	0	0	24	14	21	1	2	23	2	1	0	2	1	4	0	0	0	0	1	0	0	1	2	0	0	0	0	2	0	30.0827
230	1	0		18	0	0	1	14	26	1	1	30	1	2		1	1	4	0	0	0	0	0	1	0	0	1	0	0	0	1	1	0	4.59504
230	1	0		18	0	0	2	14	26	1	1	30	1	2		1	1	4	0	0	0	0	0	1	0	0	1	0	0	0	1	1	0	5.22314
230	1	0		18	0	0	6	14	26	1	1	30	1	2		1	1	4	0	0	0	0	0	1	0	0	1	0	0	0	1	1	0	11.8347
230	1	0		18	0	0	12	14	26	1	1	30	1	2		1	1	4	0	0	0	0	0	1	0	0	1	0	0	0	1	1	0	17.2893
230	1	0		18	0	0	18	14	26	1	1	30	1	2		1	1	4	0	0	0	0	0	1	0	0	1	0	0	0	1	1	0	23.6033
230	1	0		18	0	0	24	14	26	1	1	30	1	2		1	1	4	0	0	0	0	0	1	0	0	1	0	0	0	1	1	0	29.7521
231	1	0		20	0	0	2	14	30	1	1	39	1	1	0	1	1	4	0	0	0	0	0	1	0	0	2	0	0	0	0	2	0	4.49587
231	1	0		20	0	0	3	14	30	1	1	39	1	1	0	1	1	4	0	0	0	0	0	1	0	0	2	0	0	0	0	2	0	8.23141
231	1	0		20	0	0	6	14	30	1	1	39	1	1	0	1	1	4	0	0	0	0	0	1	0	0	2	0	0	0	0	2	0	10.5455
231	1	0		20	0	0	12	14	30	1	1	39	1	1	0	1	1	4	0	0	0	0	0	1	0	0	2	0	0	0	0	2	0	17.0248
231	1	0		20	0	0	18	14	30	1	1	39	1	1	0	1	1	4	0	0	0	0	0	1	0	0	2	0	0	0	0	2	0	22.876
231	1	0		20	0	0	24	14	30	1	1	39	1	1	0	1	1	4	0	0	0	0	0	1	0	0	2	0	0	0	0	2	0	28.9587
232	1	0		15	0	0	2	14	20	1	3	25	1	1	0	1	1	4	0	0	0	0	0	0	0	1	2	0	0	0	0	1	0	3.73554
232	1	0		15	0	0	3	14	20	1	3	25	1	1	0	1	1	4	0	0	0	0	0	0	0	1	2	0	0	0	0	1	0	7.10744
232	1	0		15	0	0	12	14	20	1	3	25	1	1	0	1	1	4	0	0	0	0	0	0	0	1	2	0	0	0	0	1	0	16.3306
232	1	0		15	0	0	18	14	20	1	3	25	1	1	0	1	1	4	0	0	0	0	0	0	0	1	2	0	0	0	0	1	0	21.8843
232	1	0		15	0	0	24	14	20	1	3	25	1	1	0	1	1	4	0	0	0	0	0	0	0	1	2	0	0	0	0	1	0	28
233	1	0		25	0	0	1	14	23	1	1	31	1	1	0	1	1	4	0	0	0	0	0	0	0	1	1	0	0	0	1	2	0	2.5124
233	1	0		25	0	0	2	14	23	1	1	31	1	1	0	1	1	4	0	0	0	0	0	0	0	1	1	0	0	0	1	2	0	3.33884
233	1	0		25	0	0	3	14	23	1	1	31	1	1	0	1	1	4	0	0	0	0	0	0	0	1	1	0	0	0	1	2	0	7.30579
233	1	0		25	0	0	6	14	23	1	1	31	1	1	0	1	1	4	0	0	0	0	0	0	0	1	1	0	0	0	1	2	0	9.38843
233	1	0		25	0	0	12	14	23	1	1	31	1	1	0	1	1	4	0	0	0	0	0	0	0	1	1	0	0	0	1	2	0	17.4876
233	1	0		25	0	0	18	14	23	1	1	31	1	1	0	1	1	4	0	0	0	0	0	0	0	1	1	0	0	0	1	2	0	22.1488
233	1	0		25	0	0	24	14	23	1	1	31	1	1	0	1	1	4	0	0	0	0	0	0	0	1	1	0	0	0	1	2	0	27.9669
234	1	0		28	0	0	2	14	30	1	2	35	1	1	0	2	1	3	0	0	0	0	0	0	0	1	2	0	0	0	0	2	0	1.15702
234	1	0		28	0	0	6	14	30	1	2	35	1	1	0	2	1	3	0	0	0	0	0	0	0	1	2	0	0	0	0	2	0	7.53719
234	1	0		28	0	0	12	14	30	1	2	35	1	1	0	2	1	3	0	0	0	0	0	0	0	1	2	0	0	0	0	2	0	13.7851
234	1	0		28	0	0	18	14	30	1	2	35	1	1	0	2	1	3	0	0	0	0	0	0	0	1	2	0	0	0	0	2	0	21.0248
234	1	0		28	0	0	24	14	30	1	2	35	1	1	0	2	1	3	0	0	0	0	0	0	0	1	2	0	0	0	0	2	0	25.8182
236	1	0		20	0	0	2	14	14	1	1	32	1	2		1	1	4	0	0	0	0	1	0	0	0	2	0	0	0	0	1	0	4.56198
236	1	0		20	0	0	6	14	14	1	1	32	1	2		1	1	4	0	0	0	0	1	0	0	0	2	0	0	0	0	1	0	10.7769
236	1	0		20	0	0	12	14	14	1	1	32	1	2		1	1	4	0	0	0	0	1	0	0	0	2	0	0	0	0	1	0	16.6281
236	1	0		20	0	0	18	14	14	1	1	32	1	2		1	1	4	0	0	0	0	1	0	0	0	2	0	0	0	0	1	0	23.0413
236	1	0		20	0	0	24	14	14	1	1	32	1	2		1	1	4	0	0	0	0	1	0	0	0	2	0	0	0	0	1	0	28.3636
237	1	0		32	0	0	2	14	21	1	1	26	1	1	0	1	1	4	0	0	0	0	0	1	0	0	1	0	0	0	1	2	0	1.32231
237	1	0		32	0	0	18	14	21	1	1	26	1	1	0	1	1	4	0	0	0	0	0	1	0	0	1	0	0	0	1	2	0	19.6033
237	1	0		32	0	0	24	14	21	1	1	26	1	1	0	1	1	4	0	0	0	0	0	1	0	0	1	0	0	0	1	2	0	28.8926
239	1	0		38	0	0	2	14	23	1	1	28	2	1	0	2	1	4	1	0	0	0	0	0	0	0	2	0	0	0	0	2	0	5.58678
239	1	0		38	0	0	3	14	23	1	1	28	2	1	0	2	1	4	1	0	0	0	0	0	0	0	2	0	0	0	0	2	0	8.92562
239	1	0		38	0	0	6	14	23	1	1	28	2	1	0	2	1	4	1	0	0	0	0	0	0	0	2	0	0	0	0	2	0	11.7355
239	1	0		38	0	0	12	14	23	1	1	28	2	1	0	2	1	4	1	0	0	0	0	0	0	0	2	0	0	0	0	2	0	17.719
239	1	0		38	0	0	18	14	23	1	1	28	2	1	0	2	1	4	1	0	0	0	0	0	0	0	2	0	0	0	0	2	0	23.7355
239	1	0		38	0	0	24	14	23	1	1	28	2	1	0	2	1	4	1	0	0	0	0	0	0	0	2	0	0	0	0	2	0	31.0083
240	1	0		32	0	0	1	14	20	1	1	22	1	1	0	1	1	4	0	0	0	0	0	0	0	1	2	0	0	0	0	2	0	6.44628
240	1	0		32	0	0	2	14	20	1	1	22	1	1	0	1	1	4	0	0	0	0	0	0	0	1	2	0	0	0	0	2	0	8.16529
240	1	0		32	0	0	3	14	20	1	1	22	1	1	0	1	1	4	0	0	0	0	0	0	0	1	2	0	0	0	0	2	0	11.9339
240	1	0		32	0	0	6	14	20	1	1	22	1	1	0	1	1	4	0	0	0	0	0	0	0	1	2	0	0	0	0	2	0	14.2479
240	1	0		32	0	0	12	14	20	1	1	22	1	1	0	1	1	4	0	0	0	0	0	0	0	1	2	0	0	0	0	2	0	20.2645
240	1	0		32	0	0	18	14	20	1	1	22	1	1	0	1	1	4	0	0	0	0	0	0	0	1	2	0	0	0	0	2	0	26.281
240	1	0		32	0	0	24	14	20	1	1	22	1	1	0	1	1	4	0	0	0	0	0	0	0	1	2	0	0	0	0	2	0	32.562
241	1	0		36	0	0	2	14	20	1	2	26	1	1	0	1	2	4	0	0	0	0	0	1	0	0	2	0	0	0	0	2	0	1.12397
241	1	0		36	0	0	18	14	20	1	2	26	1	1	0	1	2	4	0	0	0	0	0	1	0	0	2	0	0	0	0	2	0	19.8347
241	1	0		36	0	0	24	14	20	1	2	26	1	1	0	1	2	4	0	0	0	0	0	1	0	0	2	0	0	0	0	2	0	24.6612
242	1	0		13	0	0	2	14	26	1	2	32	1	2		1	1	4	0	0	0	0	0	1	0	0	1	0	0	0	1	2	0	5.15702
242	1	0		13	0	0	3	14	26	1	2	32	1	2		1	1	4	0	0	0	0	0	1	0	0	1	0	0	0	1	2	0	9.15702
242	1	0		13	0	0	6	14	26	1	2	32	1	2		1	1	4	0	0	0	0	0	1	0	0	1	0	0	0	1	2	0	11.2397
242	1	0		13	0	0	12	14	26	1	2	32	1	2		1	1	4	0	0	0	0	0	1	0	0	1	0	0	0	1	2	0	17.2562
242	1	0		13	0	0	18	14	26	1	2	32	1	2		1	1	4	0	0	0	0	0	1	0	0	1	0	0	0	1	2	0	23.3058
242	1	0		13	0	0	24	14	26	1	2	32	1	2		1	1	4	0	0	0	0	0	1	0	0	1	0	0	0	1	2	0	29.3223
243	1	0		18	0	0	2	14	17	4	1		0	99		1	3	4	0	0	0	0	0	0	0	1	2	0	0	0	0	1	0	5.05785
243	1	0		18	0	0	24	14	17	4	1		0	99		1	3	4	0	0	0	0	0	0	0	1	2	0	0	0	0	1	0	31.1735
244	1	0		28	0	0	1	14	18	1	2		99	1	0	1	1	4	0	0	0	0	0	0	0	1	2	0	0	0	0	2	0	5.75207
244	1	0		28	0	0	2	14	18	1	2		99	1	0	1	1	4	0	0	0	0	0	0	0	1	2	0	0	0	0	2	0	5.95041
244	1	0		28	0	0	3	14	18	1	2		99	1	0	1	1	4	0	0	0	0	0	0	0	1	2	0	0	0	0	2	0	9.85124
244	1	0		28	0	0	6	14	18	1	2		99	1	0	1	1	4	0	0	0	0	0	0	0	1	2	0	0	0	0	2	0	12.9587
244	1	0		28	0	0	12	14	18	1	2		99	1	0	1	1	4	0	0	0	0	0	0	0	1	2	0	0	0	0	2	0	18.0165
244	1	0		28	0	0	18	14	18	1	2		99	1	0	1	1	4	0	0	0	0	0	0	0	1	2	0	0	0	0	2	0	24.6612
245	1	0		32	0	0	2	14	17	3	1	20	99	1	0	1	1	4	0	0	0	0	0	1	0	0	2	0	0	0	0	1	0	5.78512
245	1	0		32	0	0	18	14	17	3	1	20	99	1	0	1	1	4	0	0	0	0	0	1	0	0	2	0	0	0	0	1	0	25.3884
245	1	0		32	0	0	24	14	17	3	1	20	99	1	0	1	1	4	0	0	0	0	0	1	0	0	2	0	0	0	0	1	0	30.0165
246	1	0		28	0	0	1	14	25	1	1	32	1	1	0	1	1	3	0	0	0	0	0	1	0	0	2	0	0	0	0	2	0	3.43802
246	1	0		28	0	0	2	14	25	1	1	32	1	1	0	1	1	3	0	0	0	0	0	1	0	0	2	0	0	0	0	2	0	4.29752
246	1	0		28	0	0	3	14	25	1	1	32	1	1	0	1	1	3	0	0	0	0	0	1	0	0	2	0	0	0	0	2	0	8.23141
246	1	0		28	0	0	6	14	25	1	1	32	1	1	0	1	1	3	0	0	0	0	0	1	0	0	2	0	0	0	0	2	0	10.314
246	1	0		28	0	0	12	14	25	1	1	32	1	1	0	1	1	3	0	0	0	0	0	1	0	0	2	0	0	0	0	2	0	16.3636
246	1	0		28	0	0	18	14	25	1	1	32	1	1	0	1	1	3	0	0	0	0	0	1	0	0	2	0	0	0	0	2	0	22.3802
246	1	0		28	0	0	24	14	25	1	1	32	1	1	0	1	1	3	0	0	0	0	0	1	0	0	2	0	0	0	0	2	0	28.6281
247	1	0		36	0	0	2	14	21	1	1	30	0	2		2	1	4	0	0	0	0	0	1	0	0	2	0	0	0	0	1	0	5.12397
247	1	0		36	0	0	3	14	21	1	1	30	0	2		2	1	4	0	0	0	0	0	1	0	0	2	0	0	0	0	1	0	8.23141
247	1	0		36	0	0	6	14	21	1	1	30	0	2		2	1	4	0	0	0	0	0	1	0	0	2	0	0	0	0	1	0	11.2397
247	1	0		36	0	0	12	14	21	1	1	30	0	2		2	1	4	0	0	0	0	0	1	0	0	2	0	0	0	0	1	0	17.2562
247	1	0		36	0	0	18	14	21	1	1	30	0	2		2	1	4	0	0	0	0	0	1	0	0	2	0	0	0	0	1	0	23.5041
247	1	0		36	0	0	24	14	21	1	1	30	0	2		2	1	4	0	0	0	0	0	1	0	0	2	0	0	0	0	1	0	30.2479
248	1	0		32	0	0	1	14	21	1	1	38	1	2		1	2	4	0	0	0	0	0	0	0	1	1	0	0	0	1	1	0	3.20661
248	1	0		32	0	0	2	14	21	1	1	38	1	2		1	2	4	0	0	0	0	0	0	0	1	1	0	0	0	1	1	0	4
248	1	0		32	0	0	3	14	21	1	1	38	1	2		1	2	4	0	0	0	0	0	0	0	1	1	0	0	0	1	1	0	8
248	1	0		32	0	0	12	14	21	1	1	38	1	2		1	2	4	0	0	0	0	0	0	0	1	1	0	0	0	1	1	0	17.9835
248	1	0		32	0	0	18	14	21	1	1	38	1	2		1	2	4	0	0	0	0	0	0	0	1	1	0	0	0	1	1	0	22.4463
248	1	0		32	0	0	24	14	21	1	1	38	1	2		1	2	4	0	0	0	0	0	0	0	1	1	0	0	0	1	1	0	28.1984
249	1	0		29	0	0	1	14	24	3	1	29	3	99		1	1	4	0	0	0	0	0	1	0	0	2	0	0	0	0	2	0	1.58678
249	1	0		29	0	0	2	14	24	3	1	29	3	99		1	1	4	0	0	0	0	0	1	0	0	2	0	0	0	0	2	0	2.1157
249	1	0		29	0	0	18	14	24	3	1	29	3	99		1	1	4	0	0	0	0	0	1	0	0	2	0	0	0	0	2	0	21.9504
250	1	0		32	0	0	2	14	20	1	1		1	2		1	1	4	0	0	0	0	0	1	0	0	2	0	0	0	0	1	0	3.90083
250	1	0		32	0	0	6	14	20	1	1		1	2		1	1	4	0	0	0	0	0	1	0	0	2	0	0	0	0	1	0	11.4711
250	1	0		32	0	0	12	14	20	1	1		1	2		1	1	4	0	0	0	0	0	1	0	0	2	0	0	0	0	1	0	16.0992
250	1	0		32	0	0	18	14	20	1	1		1	2		1	1	4	0	0	0	0	0	1	0	0	2	0	0	0	0	1	0	22.8099
250	1	0		32	0	0	24	14	20	1	1		1	2		1	1	4	0	0	0	0	0	1	0	0	2	0	0	0	0	1	0	28.1322
251	1	0		25	0	0	2	14	23	3	2	24	3	2		2	0	2	1	0	0	0	0	0	0	1	2	0	0	0	0	1	0	2.21488
251	1	0		25	0	0	24	14	23	3	2	24	3	2		2	0	2	1	0	0	0	0	0	0	1	2	0	0	0	0	1	0	26.3141
252	1	0		22	0	0	1	14	23	1	1		0	2		1	1	3	1	0	0	0	0	0	0	0	2	0	0	0	0	1	0	3.30579
252	1	0		22	0	0	2	14	23	1	1		0	2		1	1	3	1	0	0	0	0	0	0	0	2	0	0	0	0	1	0	3.73554
253	1	0		35	0	0	1	14	25	1	1	27	0	2		1	1	2	0	0	0	0	0	0	0	0	2	0	0	0	0	2	0	4.89256
253	1	0		35	0	0	2	14	25	1	1	27	0	2		1	1	2	0	0	0	0	0	0	0	0	2	0	0	0	0	2	0	5.61984
253	1	0		35	0	0	3	14	25	1	1	27	0	2		1	1	2	0	0	0	0	0	0	0	0	2	0	0	0	0	2	0	10.4132
253	1	0		35	0	0	6	14	25	1	1	27	0	2		1	1	2	0	0	0	0	0	0	0	0	2	0	0	0	0	2	0	11.7686
253	1	0		35	0	0	12	14	25	1	1	27	0	2		1	1	2	0	0	0	0	0	0	0	0	2	0	0	0	0	2	0	18.281
254	1	0		39	0	0	2	14	16	3	1		99	99		2	0	4	0	0	0	0	0	1	0	0	2	0	0	0	0	2	0	4.72727
254	1	0		39	0	0	3	14	16	3	1		99	99		2	0	4	0	0	0	0	0	1	0	0	2	0	0	0	0	2	0	8.46281
254	1	0		39	0	0	6	14	16	3	1		99	99		2	0	4	0	0	0	0	0	1	0	0	2	0	0	0	0	2	0	10.7769
254	1	0		39	0	0	12	14	16	3	1		99	99		2	0	4	0	0	0	0	0	1	0	0	2	0	0	0	0	2	0	17.719
254	1	0		39	0	0	18	14	16	3	1		99	99		2	0	4	0	0	0	0	0	1	0	0	2	0	0	0	0	2	0	22.876
255	1	0		28	0	0	1	14	25	1	1	28	1	1	0	1	1	4	0	0	0	0	1	0	0	0	2	0	0	0	0	1	0	3.43802
255	1	0		28	0	0	2	14	25	1	1	28	1	1	0	1	1	4	0	0	0	0	1	0	0	0	2	0	0	0	0	1	0	4.36364
255	1	0		28	0	0	3	14	25	1	1	28	1	1	0	1	1	4	0	0	0	0	1	0	0	0	2	0	0	0	0	1	0	8.23141
255	1	0		28	0	0	6	14	25	1	1	28	1	1	0	1	1	4	0	0	0	0	1	0	0	0	2	0	0	0	0	1	0	11.0083
255	1	0		28	0	0	12	14	25	1	1	28	1	1	0	1	1	4	0	0	0	0	1	0	0	0	2	0	0	0	0	1	0	16.562
255	1	0		28	0	0	18	14	25	1	1	28	1	1	0	1	1	4	0	0	0	0	1	0	0	0	2	0	0	0	0	1	0	22.6116
255	1	0		28	0	0	24	14	25	1	1	28	1	1	0	1	1	4	0	0	0	0	1	0	0	0	2	0	0	0	0	1	0	28.595
256	1	0		28	0	0	1	14	24	3	1		99	2		2	0	4	1	0	0	0	0	0	0	0	2	0	0	0	0	1	0	5.75207
256	1	0		28	0	0	2	14	24	3	1		99	2		2	0	4	1	0	0	0	0	0	0	0	2	0	0	0	0	1	0	6.01653
256	1	0		28	0	0	3	14	24	3	1		99	2		2	0	4	1	0	0	0	0	0	0	0	2	0	0	0	0	1	0	9.85124
256	1	0		28	0	0	6	14	24	3	1		99	2		2	0	4	1	0	0	0	0	0	0	0	2	0	0	0	0	1	0	12.3967
257	1	0		28	0	0	1	14	20	1	2	24	1	2		1	1	4	1	0	0	0	0	0	0	0	2	0	0	0	0	2	0	5.32231
257	1	0		28	0	0	2	14	20	1	2	24	1	2		1	1	4	1	0	0	0	0	0	0	0	2	0	0	0	0	2	0	5.65289
257	1	0		28	0	0	3	14	20	1	2	24	1	2		1	1	4	1	0	0	0	0	0	0	0	2	0	0	0	0	2	0	9.61984
257	1	0		28	0	0	6	14	20	1	2	24	1	2		1	1	4	1	0	0	0	0	0	0	0	2	0	0	0	0	2	0	11.9339
257	1	0		28	0	0	12	14	20	1	2	24	1	2		1	1	4	1	0	0	0	0	0	0	0	2	0	0	0	0	2	0	17.9504
257	1	0		28	0	0	18	14	20	1	2	24	1	2		1	1	4	1	0	0	0	0	0	0	0	2	0	0	0	0	2	0	24.0992
257	1	0		28	0	0	24	14	20	1	2	24	1	2		1	1	4	1	0	0	0	0	0	0	0	2	0	0	0	0	2	0	29.7521
258	1	0		28	0	0	1	14	21	1	3	23	3	1	0	1	1	2	0	0	0	0	0	1	0	0	2	0	0	0	0	1	0	4.82645
258	1	0		28	0	0	2	14	21	1	3	23	3	1	0	1	1	2	0	0	0	0	0	1	0	0	2	0	0	0	0	1	0	5.2562
258	1	0		28	0	0	3	14	21	1	3	23	3	1	0	1	1	2	0	0	0	0	0	1	0	0	2	0	0	0	0	1	0	9.61984
258	1	0		28	0	0	6	14	21	1	3	23	3	1	0	1	1	2	0	0	0	0	0	1	0	0	2	0	0	0	0	1	0	11.4711
258	1	0		28	0	0	12	14	21	1	3	23	3	1	0	1	1	2	0	0	0	0	0	1	0	0	2	0	0	0	0	1	0	17.4876
258	1	0		28	0	0	18	14	21	1	3	23	3	1	0	1	1	2	0	0	0	0	0	1	0	0	2	0	0	0	0	1	0	23.5041
258	1	0		28	0	0	24	14	21	1	3	23	3	1	0	1	1	2	0	0	0	0	0	1	0	0	2	0	0	0	0	1	0	29.7851
259	1	0		28	0	0	1	14	19	1	1	29	1	1	0	1	1	4	1	0	0	0	0	0	0	0	2	0	0	0	0	2	0	5.61984
259	1	0		28	0	0	2	14	19	1	1	29	1	1	0	1	1	4	1	0	0	0	0	0	0	0	2	0	0	0	0	2	0	6.04959
259	1	0		28	0	0	3	14	19	1	1	29	1	1	0	1	1	4	1	0	0	0	0	0	0	0	2	0	0	0	0	2	0	9.95041
259	1	0		28	0	0	6	14	19	1	1	29	1	1	0	1	1	4	1	0	0	0	0	0	0	0	2	0	0	0	0	2	0	12.2645
259	1	0		28	0	0	12	14	19	1	1	29	1	1	0	1	1	4	1	0	0	0	0	0	0	0	2	0	0	0	0	2	0	18.281
259	1	0		28	0	0	18	14	19	1	1	29	1	1	0	1	1	4	1	0	0	0	0	0	0	0	2	0	0	0	0	2	0	24.4297
259	1	0		28	0	0	24	14	19	1	1	29	1	1	0	1	1	4	1	0	0	0	0	0	0	0	2	0	0	0	0	2	0	30.1488
260	1	0		29	0	0	2	14	32	1	3	37	2	1	1	1	1	2	1	0	0	0	0	0	0	0	2	0	0	0	0	1	0	1.35537
260	1	0		29	0	0	3	14	32	1	3	37	2	1	1	1	1	2	1	0	0	0	0	0	0	0	2	0	0	0	0	1	0	5.22314
260	1	0		29	0	0	6	14	32	1	3	37	2	1	1	1	1	2	1	0	0	0	0	0	0	0	2	0	0	0	0	1	0	7.53719
260	1	0		29	0	0	12	14	32	1	3	37	2	1	1	1	1	2	1	0	0	0	0	0	0	0	2	0	0	0	0	1	0	13.7851
260	1	0		29	0	0	18	14	32	1	3	37	2	1	1	1	1	2	1	0	0	0	0	0	0	0	2	0	0	0	0	1	0	19.8016
260	1	0		29	0	0	24	14	32	1	3	37	2	1	1	1	1	2	1	0	0	0	0	0	0	0	2	0	0	0	0	1	0	25.719
261	1	0		36	0	0	2	14	19	3	1		1	99		2	0	2	0	0	0	0	0	0	0	0	2	0	0	0	0	1	0	0.92562
261	1	0		36	0	0	3	14	19	3	1		1	99		2	0	2	0	0	0	0	0	0	0	0	2	0	0	0	0	1	0	4.76033
261	1	0		36	0	0	6	14	19	3	1		1	99		2	0	2	0	0	0	0	0	0	0	0	2	0	0	0	0	1	0	7.07438
261	1	0		36	0	0	12	14	19	3	1		1	99		2	0	2	0	0	0	0	0	0	0	0	2	0	0	0	0	1	0	13.0909
261	1	0		36	0	0	18	14	19	3	1		1	99		2	0	2	0	0	0	0	0	0	0	0	2	0	0	0	0	1	0	19.2066
261	1	0		36	0	0	24	14	19	3	1		1	99		2	0	2	0	0	0	0	0	0	0	0	2	0	0	0	0	1	0	25.4215
262	1	0		28	0	0	1	14	20	1	2		1	2		1	1	3	0	0	0	0	0	1	0	0	2	0	0	0	0	1	0	5.75207
262	1	0		28	0	0	2	14	20	1	2		1	2		1	1	3	0	0	0	0	0	1	0	0	2	0	0	0	0	1	0	6.21488
262	1	0		28	0	0	3	14	20	1	2		1	2		1	1	3	0	0	0	0	0	1	0	0	2	0	0	0	0	1	0	10.0826
262	1	0		28	0	0	6	14	20	1	2		1	2		1	1	3	0	0	0	0	0	1	0	0	2	0	0	0	0	1	0	12.3967
262	1	0		28	0	0	12	14	20	1	2		1	2		1	1	3	0	0	0	0	0	1	0	0	2	0	0	0	0	1	0	18.4132
262	1	0		28	0	0	18	14	20	1	2		1	2		1	1	3	0	0	0	0	0	1	0	0	2	0	0	0	0	1	0	24.4959
262	1	0		28	0	0	24	14	20	1	2		1	2		1	1	3	0	0	0	0	0	1	0	0	2	0	0	0	0	1	0	30.5124
263	1	0		28	0	0	2	14	26	1	1	30	1	2		1	1	2	1	0	0	0	0	0	0	1	2	0	0	0	0	1	0	2.44628
263	1	0		28	0	0	3	14	26	1	1	30	1	2		1	1	2	1	0	0	0	0	0	0	1	2	0	0	0	0	1	0	5.68595
263	1	0		28	0	0	6	14	26	1	1	30	1	2		1	1	2	1	0	0	0	0	0	0	1	2	0	0	0	0	1	0	8.69421
263	1	0		28	0	0	12	14	26	1	1	30	1	2		1	1	2	1	0	0	0	0	0	0	1	2	0	0	0	0	1	0	14.7107
263	1	0		28	0	0	18	14	26	1	1	30	1	2		1	1	2	1	0	0	0	0	0	0	1	2	0	0	0	0	1	0	19.9008
263	1	0		28	0	0	24	14	26	1	1	30	1	2		1	1	2	1	0	0	0	0	0	0	1	2	0	0	0	0	1	0	26.7769
264	1	0		18	0	0	1	14	20	1	1	23	1	1	0	1	1	4	0	0	0	0	0	1	0	0	2	0	0	0	0	1	0	4.13223
264	1	0		18	0	0	2	14	20	1	1	23	1	1	0	1	1	4	0	0	0	0	0	1	0	0	2	0	0	0	0	1	0	10.6116
264	1	0		18	0	0	12	14	20	1	1	23	1	1	0	1	1	4	0	0	0	0	0	1	0	0	2	0	0	0	0	1	0	24
264	1	0		18	0	0	18	14	20	1	1	23	1	1	0	1	1	4	0	0	0	0	0	1	0	0	2	0	0	0	0	1	0	29.8182
264	1	0		18	0	0	24	14	20	1	1	23	1	1	0	1	1	4	0	0	0	0	0	1	0	0	2	0	0	0	0	1	0	34.843
265	1	0		38	0	0	2	14	26	1	2		1	2		1	1	4	0	0	0	0	0	1	0	0	2	0	0	0	0	1	0	0.826446
265	1	0		38	0	0	12	14	26	1	2		1	2		1	1	4	0	0	0	0	0	1	0	0	2	0	0	0	0	1	0	13.5537
265	1	0		38	0	0	18	14	26	1	2		1	2		1	1	4	0	0	0	0	0	1	0	0	2	0	0	0	0	1	0	19.1074
265	1	0		38	0	0	24	14	26	1	2		1	2		1	1	4	0	0	0	0	0	1	0	0	2	0	0	0	0	1	0	25.4546
266	1	0		23	0	0	1	14	18	1	2	22	2	2		1	1	4	1	0	0	0	0	0	0	0	2	0	0	0	0	1	0	2.97521
266	1	0		23	0	0	2	14	18	1	2	22	2	2		1	1	4	1	0	0	0	0	0	0	0	2	0	0	0	0	1	0	3.96694
266	1	0		23	0	0	3	14	18	1	2	22	2	2		1	1	4	1	0	0	0	0	0	0	0	2	0	0	0	0	1	0	7.7686
266	1	0		23	0	0	6	14	18	1	2	22	2	2		1	1	4	1	0	0	0	0	0	0	0	2	0	0	0	0	1	0	10.0826
266	1	0		23	0	0	12	14	18	1	2	22	2	2		1	1	4	1	0	0	0	0	0	0	0	2	0	0	0	0	1	0	16.0992
266	1	0		23	0	0	18	14	18	1	2	22	2	2		1	1	4	1	0	0	0	0	0	0	0	2	0	0	0	0	1	0	22.3802
266	1	0		23	0	0	24	14	18	1	2	22	2	2		1	1	4	1	0	0	0	0	0	0	0	2	0	0	0	0	1	0	27.5041
267	1	0		26	0	0	1	14	21	1	2	24	1	2		1	1	3	0	0	0	0	0	0	0	1	2	0	0	0	0	2	0	2.28099
267	1	0		26	0	0	2	14	21	1	2	24	1	2		1	1	3	0	0	0	0	0	0	0	1	2	0	0	0	0	2	0	2.80992
267	1	0		26	0	0	3	14	21	1	2	24	1	2		1	1	3	0	0	0	0	0	0	0	1	2	0	0	0	0	2	0	6.38016
267	1	0		26	0	0	6	14	21	1	2	24	1	2		1	1	3	0	0	0	0	0	0	0	1	2	0	0	0	0	2	0	8.92562
267	1	0		26	0	0	12	14	21	1	2	24	1	2		1	1	3	0	0	0	0	0	0	0	1	2	0	0	0	0	2	0	14.9421
267	1	0		26	0	0	18	14	21	1	2	24	1	2		1	1	3	0	0	0	0	0	0	0	1	2	0	0	0	0	2	0	21.0909
267	1	0		26	0	0	24	14	21	1	2	24	1	2		1	1	3	0	0	0	0	0	0	0	1	2	0	0	0	0	2	0	28.6612
268	1	0		28	0	0	2	14	16	1	1	25	2	2		1	1	4	0	0	0	0	0	0	0	1	2	0	0	0	0	2	0	4.95868
268	1	0		28	0	0	3	14	16	1	1	25	2	2		1	1	4	0	0	0	0	0	0	0	1	2	0	0	0	0	2	0	8.46281
268	1	0		28	0	0	6	14	16	1	1	25	2	2		1	1	4	0	0	0	0	0	0	0	1	2	0	0	0	0	2	0	11.0083
268	1	0		28	0	0	12	14	16	1	1	25	2	2		1	1	4	0	0	0	0	0	0	0	1	2	0	0	0	0	2	0	17.0578
268	1	0		28	0	0	18	14	16	1	1	25	2	2		1	1	4	0	0	0	0	0	0	0	1	2	0	0	0	0	2	0	23.3719
268	1	0		28	0	0	24	14	16	1	1	25	2	2		1	1	4	0	0	0	0	0	0	0	1	2	0	0	0	0	2	0	29.3554
269	1	0		9	0	0	2	14	18	1	2	28	1	1	0	1	1	4	0	0	0	0	1	0	0	1	2	0	0	0	0	1	0	6.97521
269	1	0		9	0	0	6	14	18	1	2	28	1	1	0	1	1	4	0	0	0	0	1	0	0	1	2	0	0	0	0	1	0	14.9421
269	1	0		9	0	0	12	14	18	1	2	28	1	1	0	1	1	4	0	0	0	0	1	0	0	1	2	0	0	0	0	1	0	19.1074
269	1	0		9	0	0	18	14	18	1	2	28	1	1	0	1	1	4	0	0	0	0	1	0	0	1	2	0	0	0	0	1	0	25.1901
269	1	0		9	0	0	24	14	18	1	2	28	1	1	0	1	1	4	0	0	0	0	1	0	0	1	2	0	0	0	0	1	0	32.595
270	1	0		10	0	0	1	14	31	1	1	36	1	1	0	1	1	4	0	0	0	0	0	0	0	1	2	0	0	0	0	1	0	6.21488
270	1	0		10	0	0	2	14	31	1	1	36	1	1	0	1	1	4	0	0	0	0	0	0	0	1	2	0	0	0	0	1	0	6.38016
270	1	0		10	0	0	3	14	31	1	1	36	1	1	0	1	1	4	0	0	0	0	0	0	0	1	2	0	0	0	0	1	0	10.0826
270	1	0		10	0	0	6	14	31	1	1	36	1	1	0	1	1	4	0	0	0	0	0	0	0	1	2	0	0	0	0	1	0	12.6281
270	1	0		10	0	0	12	14	31	1	1	36	1	1	0	1	1	4	0	0	0	0	0	0	0	1	2	0	0	0	0	1	0	18.6777
270	1	0		10	0	0	18	14	31	1	1	36	1	1	0	1	1	4	0	0	0	0	0	0	0	1	2	0	0	0	0	1	0	24.6612
270	1	0		10	0	0	24	14	31	1	1	36	1	1	0	1	1	4	0	0	0	0	0	0	0	1	2	0	0	0	0	1	0	31.8678
271	1	0		21	0	0	1	14	26	1	2	32	1	2		1	1	4	0	0	0	0	1	0	0	1	2	0	0	0	0	1	0	3.43802
271	1	0		21	0	0	2	14	26	1	2	32	1	2		1	1	4	0	0	0	0	1	0	0	1	2	0	0	0	0	1	0	3.86777
271	1	0		21	0	0	3	14	26	1	2	32	1	2		1	1	4	0	0	0	0	1	0	0	1	2	0	0	0	0	1	0	8.95868
271	1	0		21	0	0	6	14	26	1	2	32	1	2		1	1	4	0	0	0	0	1	0	0	1	2	0	0	0	0	1	0	10.0826
271	1	0		21	0	0	12	14	26	1	2	32	1	2		1	1	4	0	0	0	0	1	0	0	1	2	0	0	0	0	1	0	16.2314
271	1	0		21	0	0	18	14	26	1	2	32	1	2		1	1	4	0	0	0	0	1	0	0	1	2	0	0	0	0	1	0	22.1157
271	1	0		21	0	0	24	14	26	1	2	32	1	2		1	1	4	0	0	0	0	1	0	0	1	2	0	0	0	0	1	0	28.2314
272	1	0		8	0	0	2	14	24	1	2	26	1	1	0	1	1	3	0	0	0	0	0	0	0	1	2	0	0	0	0	1	0	4.95868
272	1	0		8	0	0	3	14	24	1	2	26	1	1	0	1	1	3	0	0	0	0	0	0	0	1	2	0	0	0	0	1	0	8.92562
272	1	0		8	0	0	6	14	24	1	2	26	1	1	0	1	1	3	0	0	0	0	0	0	0	1	2	0	0	0	0	1	0	11.2397
272	1	0		8	0	0	12	14	24	1	2	26	1	1	0	1	1	3	0	0	0	0	0	0	0	1	2	0	0	0	0	1	0	17.2893
272	1	0		8	0	0	18	14	24	1	2	26	1	1	0	1	1	3	0	0	0	0	0	0	0	1	2	0	0	0	0	1	0	23.2727
272	1	0		8	0	0	24	14	24	1	2	26	1	1	0	1	1	3	0	0	0	0	0	0	0	1	2	0	0	0	0	1	0	29.0909
273	1	0		31	0	0	1	14	19	1	1		0	2		1	1	4	0	0	0	0	0	1	0	0	2	0	0	0	0	2	0	2.97521
273	1	0		31	0	0	2	14	19	1	1		0	2		1	1	4	0	0	0	0	0	1	0	0	2	0	0	0	0	2	0	3.63636
273	1	0		31	0	0	3	14	19	1	1		0	2		1	1	4	0	0	0	0	0	1	0	0	2	0	0	0	0	2	0	7.53719
273	1	0		31	0	0	6	14	19	1	1		0	2		1	1	4	0	0	0	0	0	1	0	0	2	0	0	0	0	2	0	9.85124
273	1	0		31	0	0	12	14	19	1	1		0	2		1	1	4	0	0	0	0	0	1	0	0	2	0	0	0	0	2	0	15.8678
273	1	0		31	0	0	18	14	19	1	1		0	2		1	1	4	0	0	0	0	0	1	0	0	2	0	0	0	0	2	0	21.8843
273	1	0		31	0	0	24	14	19	1	1		0	2		1	1	4	0	0	0	0	0	1	0	0	2	0	0	0	0	2	0	27.4711
274	1	0		14	0	0	2	14	22	1	3	20	2	2		1	1	3	0	0	0	0	0	0	0	1	2	0	0	0	0	1	0	1.4876
274	1	0		14	0	0	6	14	22	1	3	20	2	2		1	1	3	0	0	0	0	0	0	0	1	2	0	0	0	0	1	0	7.7686
274	1	0		14	0	0	12	14	22	1	3	20	2	2		1	1	3	0	0	0	0	0	0	0	1	2	0	0	0	0	1	0	14.314
274	1	0		14	0	0	18	14	22	1	3	20	2	2		1	1	3	0	0	0	0	0	0	0	1	2	0	0	0	0	1	0	19.3388
274	1	0		14	0	0	24	14	22	1	3	20	2	2		1	1	3	0	0	0	0	0	0	0	1	2	0	0	0	0	1	0	24.6612
275	1	0		14	0	0	2	14	28	1	1		0	2		1	1	3	0	0	0	0	0	0	0	1	2	0	0	0	0	1	0	5.09091
275	1	0		14	0	0	3	14	28	1	1		0	2		1	1	3	0	0	0	0	0	0	0	1	2	0	0	0	0	1	0	10.6116
275	1	0		14	0	0	6	14	28	1	1		0	2		1	1	3	0	0	0	0	0	0	0	1	2	0	0	0	0	1	0	11.4711
275	1	0		14	0	0	12	14	28	1	1		0	2		1	1	3	0	0	0	0	0	0	0	1	2	0	0	0	0	1	0	17.2562
275	1	0		14	0	0	18	14	28	1	1		0	2		1	1	3	0	0	0	0	0	0	0	1	2	0	0	0	0	1	0	23.8347
275	1	0		14	0	0	24	14	28	1	1		0	2		1	1	3	0	0	0	0	0	0	0	1	2	0	0	0	0	1	0	29.3223
276	1	0		20	0	0	1	14	22	1	2	36	1	1	0	1	1	3	0	0	0	0	1	0	0	1	1	0	0	0	1	1	0	3.66942
276	1	0		20	0	0	2	14	22	1	2	36	1	1	0	1	1	3	0	0	0	0	1	0	0	1	1	0	0	0	1	1	0	4.76033
276	1	0		20	0	0	3	14	22	1	2	36	1	1	0	1	1	3	0	0	0	0	1	0	0	1	1	0	0	0	1	1	0	8.23141
276	1	0		20	0	0	6	14	22	1	2	36	1	1	0	1	1	3	0	0	0	0	1	0	0	1	1	0	0	0	1	1	0	11.0083
276	1	0		20	0	0	12	14	22	1	2	36	1	1	0	1	1	3	0	0	0	0	1	0	0	1	1	0	0	0	1	1	0	17.0248
276	1	0		20	0	0	18	14	22	1	2	36	1	1	0	1	1	3	0	0	0	0	1	0	0	1	1	0	0	0	1	1	0	23.0744
276	1	0		20	0	0	24	14	22	1	2	36	1	1	0	1	1	3	0	0	0	0	1	0	0	1	1	0	0	0	1	1	0	29.0578
277	1	0		25	0	0	2	14	19	1	1	21	1	2		1	1	4	0	0	0	0	0	0	0	1	2	0	0	0	0	1	0	2.1157
277	1	0		25	0	0	6	14	19	1	1	21	1	2		1	1	4	0	0	0	0	0	0	0	1	2	0	0	0	0	1	0	8.23141
277	1	0		25	0	0	12	14	19	1	1	21	1	2		1	1	4	0	0	0	0	0	0	0	1	2	0	0	0	0	1	0	14.281
277	1	0		25	0	0	18	14	19	1	1	21	1	2		1	1	4	0	0	0	0	0	0	0	1	2	0	0	0	0	1	0	20.8265
277	1	0		25	0	0	24	14	19	1	1	21	1	2		1	1	4	0	0	0	0	0	0	0	1	2	0	0	0	0	1	0	26.9752
278	2	0		21	0	0	1	21	26	1	3	26	1	2		1	1	3	1	0	0	0	1	0	0	0	2	0	0	0	0	2	0	3.93388
278	2	0		21	0	0	2	21	26	1	3	26	1	2		1	1	3	1	0	0	0	1	0	0	0	2	0	0	0	0	2	0	4.49587
278	2	0		21	0	0	3	21	26	1	3	26	1	2		1	1	3	1	0	0	0	1	0	0	0	2	0	0	0	0	2	0	7.70248
278	2	0		21	0	0	6	21	26	1	3	26	1	2		1	1	3	1	0	0	0	1	0	0	0	2	0	0	0	0	2	0	10.9421
278	2	0		21	0	0	12	21	26	1	3	26	1	2		1	1	3	1	0	0	0	1	0	0	0	2	0	0	0	0	2	0	16.7273
278	2	0		21	0	0	24	21	26	1	3	26	1	2		1	1	3	1	0	0	0	1	0	0	0	2	0	0	0	0	2	0	30.4793
279	2	0		37	0	0	2	21	26	1	2	29	2	2		1	1	4	0	0	0	0	1	0	0	1	1	0	0	0	1	1	0	4.09917
279	2	0		37	0	0	12	21	26	1	2	29	2	2		1	1	4	0	0	0	0	1	0	0	1	1	0	0	0	1	1	0	18.1488
279	2	0		37	0	0	18	21	26	1	2	29	2	2		1	1	4	0	0	0	0	1	0	0	1	1	0	0	0	1	1	0	23.2066
279	2	0		37	0	0	24	21	26	1	2	29	2	2		1	1	4	0	0	0	0	1	0	0	1	1	0	0	0	1	1	0	28.9917
280	2	0		34	0	0	2	21	40	1	1	51	2	1	0	1	1	4	0	0	0	0	1	0	0	0	2	0	0	0	0	1	0	1.09091
280	2	0		34	0	0	6	21	40	1	1	51	2	1	0	1	1	4	0	0	0	0	1	0	0	0	2	0	0	0	0	1	0	7.50413
280	2	0		34	0	0	12	21	40	1	1	51	2	1	0	1	1	4	0	0	0	0	1	0	0	0	2	0	0	0	0	1	0	13.8512
280	2	0		34	0	0	18	21	40	1	1	51	2	1	0	1	1	4	0	0	0	0	1	0	0	0	2	0	0	0	0	1	0	19.0413
280	2	0		34	0	0	24	21	40	1	1	51	2	1	0	1	1	4	0	0	0	0	1	0	0	0	2	0	0	0	0	1	0	25.2893
281	2	0		23	0	0	2	21	19	1	1	23	1	1	0	1	1	2	1	0	1	0	0	0	0	0	2	0	0	0	0	2	0	5.75207
281	2	0		23	0	0	3	21	19	1	1	23	1	1	0	1	1	2	1	0	1	0	0	0	0	0	2	0	0	0	0	2	0	9.32231
281	2	0		23	0	0	6	21	19	1	1	23	1	1	0	1	1	2	1	0	1	0	0	0	0	0	2	0	0	0	0	2	0	11.6364
281	2	0		23	0	0	12	21	19	1	1	23	1	1	0	1	1	2	1	0	1	0	0	0	0	0	2	0	0	0	0	2	0	18.3471
281	2	0		23	0	0	18	21	19	1	1	23	1	1	0	1	1	2	1	0	1	0	0	0	0	0	2	0	0	0	0	2	0	23.9008
281	2	0		23	0	0	24	21	19	1	1	23	1	1	0	1	1	2	1	0	1	0	0	0	0	0	2	0	0	0	0	2	0	32.6942
282	2	0		24	0	0	1	21	27	1	3	27	3	1	0	2	1	3	0	0	0	0	1	0	0	1	2	0	0	0	0	1	0	4.39669
282	2	0		24	0	0	2	21	27	1	3	27	3	1	0	2	1	3	0	0	0	0	1	0	0	1	2	0	0	0	0	1	0	5.2562
282	2	0		24	0	0	3	21	27	1	3	27	3	1	0	2	1	3	0	0	0	0	1	0	0	1	2	0	0	0	0	1	0	9.09091
282	2	0		24	0	0	24	21	27	1	3	27	3	1	0	2	1	3	0	0	0	0	1	0	0	1	2	0	0	0	0	1	0	29.4546
283	2	0		29	0	0	2	21	19	1	2	25	1	2		1	1	2	1	0	0	0	0	0	0	0	2	0	0	0	0	1	0	6.38016
283	2	0		29	0	0	6	21	19	1	2	25	1	2		1	1	2	1	0	0	0	0	0	0	0	2	0	0	0	0	1	0	13.0248
283	2	0		29	0	0	12	21	19	1	2	25	1	2		1	1	2	1	0	0	0	0	0	0	0	2	0	0	0	0	1	0	18.5785
283	2	0		29	0	0	18	21	19	1	2	25	1	2		1	1	2	1	0	0	0	0	0	0	0	2	0	0	0	0	1	0	24.8265
284	2	0		32	0	0	1	21	23	1	2	30	1	1	0	2	1	3	1	0	0	0	0	0	0	0	1	0	0	0	1	1	0	3.47107
284	2	0		32	0	0	2	21	23	1	2	30	1	1	0	2	1	3	1	0	0	0	0	0	0	0	1	0	0	0	1	1	0	4.33058
284	2	0		32	0	0	6	21	23	1	2	30	1	1	0	2	1	3	1	0	0	0	0	0	0	0	1	0	0	0	1	1	0	10.4793
284	2	0		32	0	0	12	21	23	1	2	30	1	1	0	2	1	3	1	0	0	0	0	0	0	0	1	0	0	0	1	1	0	16.7273
284	2	0		32	0	0	18	21	23	1	2	30	1	1	0	2	1	3	1	0	0	0	0	0	0	0	1	0	0	0	1	1	0	22.7438
284	2	0		32	0	0	24	21	23	1	2	30	1	1	0	2	1	3	1	0	0	0	0	0	0	0	1	0	0	0	1	1	0	28.9917
285	2	0		28	0	0	2	21	20	1	2	25	1	2		2	1	4	0	0	0	0	0	1	0	0	2	0	0	0	0	2	0	1.55372
285	2	0		28	0	0	12	21	20	1	2	25	1	2		2	1	4	0	0	0	0	0	1	0	0	2	0	0	0	0	2	0	15.1074
285	2	0		28	0	0	24	21	20	1	2	25	1	2		2	1	4	0	0	0	0	0	1	0	0	2	0	0	0	0	2	0	30.843
286	2	0		28	0	0	2	21	35	1	2	38	1	2		1	1	3	0	0	0	0	1	0	0	0	2	0	0	0	0	1	0	2.54546
286	2	0		28	0	0	3	21	35	1	2	38	1	2		1	1	3	0	0	0	0	1	0	0	0	2	0	0	0	0	1	0	7.90083
286	2	0		28	0	0	6	21	35	1	2	38	1	2		1	1	3	0	0	0	0	1	0	0	0	2	0	0	0	0	1	0	9.32231
286	2	0		28	0	0	12	21	35	1	2	38	1	2		1	1	3	0	0	0	0	1	0	0	0	2	0	0	0	0	1	0	15.1074
286	2	0		28	0	0	18	21	35	1	2	38	1	2		1	1	3	0	0	0	0	1	0	0	0	2	0	0	0	0	1	0	21.3554
286	2	0		28	0	0	24	21	35	1	2	38	1	2		1	1	3	0	0	0	0	1	0	0	0	2	0	0	0	0	1	0	27.1405
287	2	0		32	0	0	2	21	17	1	1		99	2		1	1	4	0	0	0	0	0	1	0	0	1	0	0	0	1	2	0	4.79339
287	2	0		32	0	0	3	21	17	1	1		99	2		1	1	4	0	0	0	0	0	1	0	0	1	0	0	0	1	2	0	8.39669
287	2	0		32	0	0	6	21	17	1	1		99	2		1	1	4	0	0	0	0	0	1	0	0	1	0	0	0	1	2	0	11.1736
287	2	0		32	0	0	12	21	17	1	1		99	2		1	1	4	0	0	0	0	0	1	0	0	1	0	0	0	1	2	0	16.9587
287	2	0		32	0	0	18	21	17	1	1		99	2		1	1	4	0	0	0	0	0	1	0	0	1	0	0	0	1	2	0	22.9752
288	2	0		12	0	0	2	21	37	1	0		1	2		1	1	4	0	0	0	0	0	1	0	0	1	0	0	0	1	1	0	5.78512
288	2	0		12	0	0	3	21	37	1	0		1	2		1	1	4	0	0	0	0	0	1	0	0	1	0	0	0	1	1	0	10.4793
288	2	0		12	0	0	6	21	37	1	0		1	2		1	1	4	0	0	0	0	0	1	0	0	1	0	0	0	1	1	0	11.8678
288	2	0		12	0	0	12	21	37	1	0		1	2		1	1	4	0	0	0	0	0	1	0	0	1	0	0	0	1	1	0	17.8843
288	2	0		12	0	0	18	21	37	1	0		1	2		1	1	4	0	0	0	0	0	1	0	0	1	0	0	0	1	1	0	23.9008
288	2	0		12	0	0	24	21	37	1	0		1	2		1	1	4	0	0	0	0	0	1	0	0	1	0	0	0	1	1	0	30.1488
289	2	0		33	0	0	1	21	29	1	1	57	2	1	0	1	1	2	1	0	0	0	1	0	0	0	1	0	0	0	1	1	0	4.39669
289	2	0		33	0	0	2	21	29	1	1	57	2	1	0	1	1	2	1	0	0	0	1	0	0	0	1	0	0	0	1	1	0	5.61984
289	2	0		33	0	0	3	21	29	1	1	57	2	1	0	1	1	2	1	0	0	0	1	0	0	0	1	0	0	0	1	1	0	8.39669
289	2	0		33	0	0	6	21	29	1	1	57	2	1	0	1	1	2	1	0	0	0	1	0	0	0	1	0	0	0	1	1	0	11.6364
289	2	0		33	0	0	12	21	29	1	1	57	2	1	0	1	1	2	1	0	0	0	1	0	0	0	1	0	0	0	1	1	0	17.6529
289	2	0		33	0	0	18	21	29	1	1	57	2	1	0	1	1	2	1	0	0	0	1	0	0	0	1	0	0	0	1	1	0	24.595
289	2	0		33	0	0	24	21	29	1	1	57	2	1	0	1	1	2	1	0	0	0	1	0	0	0	1	0	0	0	1	1	0	28.5289
290	2	0		28	0	0	2	21	20	3	3	26	3	99		2	0	4	1	0	0	0	0	0	0	0	1	0	0	0	1	2	0	4.09917
290	2	0		28	0	0	3	21	20	3	3	26	3	99		2	0	4	1	0	0	0	0	0	0	0	1	0	0	0	1	2	0	7.47107
290	2	0		28	0	0	6	21	20	3	3	26	3	99		2	0	4	1	0	0	0	0	0	0	0	1	0	0	0	1	2	0	10.4793
290	2	0		28	0	0	12	21	20	3	3	26	3	99		2	0	4	1	0	0	0	0	0	0	0	1	0	0	0	1	2	0	16.2645
290	2	0		28	0	0	18	21	20	3	3	26	3	99		2	0	4	1	0	0	0	0	0	0	0	1	0	0	0	1	2	0	22.5124
290	2	0		28	0	0	24	21	20	3	3	26	3	99		2	0	4	1	0	0	0	0	0	0	0	1	0	0	0	1	2	0	28.2975
291	2	0		19	0	0	2	21	18	1	2	20	1	1	0	1	1	4	0	0	0	0	0	1	0	0	1	0	0	0	1	1	0	6.67769
291	2	0		19	0	0	18	21	18	1	2	20	1	1	0	1	1	4	0	0	0	0	0	1	0	0	1	0	0	0	1	1	0	27.0744
292	2	0		32	0	0	1	21	26	1	1	32	1	1	0	1	1	2	1	0	0	0	1	0	0	1	1	0	0	0	1	2	0	3.00827
292	2	0		32	0	0	2	21	26	1	1	32	1	1	0	1	1	2	1	0	0	0	1	0	0	1	1	0	0	0	1	2	0	4.09917
292	2	0		32	0	0	12	21	26	1	1	32	1	1	0	1	1	2	1	0	0	0	1	0	0	1	1	0	0	0	1	2	0	16.2645
292	2	0		32	0	0	18	21	26	1	1	32	1	1	0	1	1	2	1	0	0	0	1	0	0	1	1	0	0	0	1	2	0	22.281
292	2	0		32	0	0	24	21	26	1	1	32	1	1	0	1	1	2	1	0	0	0	1	0	0	1	1	0	0	0	1	2	0	32.2314
293	2	0		29	0	0	1	21	30	1	2	34	2	2		1	1	3	1	0	0	0	0	0	0	0	2	0	0	0	0	1	0	2.77686
293	2	0		29	0	0	2	21	30	1	2	34	2	2		1	1	3	1	0	0	0	0	0	0	0	2	0	0	0	0	1	0	3.3719
293	2	0		29	0	0	6	21	30	1	2	34	2	2		1	1	3	1	0	0	0	0	0	0	0	2	0	0	0	0	1	0	11.405
293	2	0		29	0	0	12	21	30	1	2	34	2	2		1	1	3	1	0	0	0	0	0	0	0	2	0	0	0	0	1	0	15.5702
293	2	0		29	0	0	18	21	30	1	2	34	2	2		1	1	3	1	0	0	0	0	0	0	0	2	0	0	0	0	1	0	21.5868
293	2	0		29	0	0	24	21	30	1	2	34	2	2		1	1	3	1	0	0	0	0	0	0	0	2	0	0	0	0	1	0	28.0661
294	2	0		28	0	0	2	21	19	1	2	22	1	2		1	1	4	0	0	0	0	1	0	0	0	2	0	0	0	0	1	0	4.06612
294	2	0		28	0	0	3	21	19	1	2	22	1	2		1	1	4	0	0	0	0	1	0	0	0	2	0	0	0	0	1	0	7.70248
294	2	0		28	0	0	12	21	19	1	2	22	1	2		1	1	4	0	0	0	0	1	0	0	0	2	0	0	0	0	1	0	15.9339
295	2	0		36	0	0	2	21	31	1	3	36	2	99		1	1	3	0	0	0	0	1	0	1	1	1	0	0	0	1	1	0	4.19835
295	2	0		36	0	0	3	21	31	1	3	36	2	99		1	1	3	0	0	0	0	1	0	1	1	1	0	0	0	1	1	0	8.16529
295	2	0		36	0	0	6	21	31	1	3	36	2	99		1	1	3	0	0	0	0	1	0	1	1	1	0	0	0	1	1	0	10.9752
295	2	0		36	0	0	12	21	31	1	3	36	2	99		1	1	3	0	0	0	0	1	0	1	1	1	0	0	0	1	1	0	16.5289
295	2	0		36	0	0	18	21	31	1	3	36	2	99		1	1	3	0	0	0	0	1	0	1	1	1	0	0	0	1	1	0	22.5124
295	2	0		36	0	0	24	21	31	1	3	36	2	99		1	1	3	0	0	0	0	1	0	1	1	1	0	0	0	1	1	0	28.5289
296	2	0		30	0	0	1	21	24	1	3	27	1	2		1	1	1	1	0	0	0	1	0	0	0	2	0	0	0	0	1	0	5.09091
296	2	0		30	0	0	2	21	24	1	3	27	1	2		1	1	1	1	0	0	0	1	0	0	0	2	0	0	0	0	1	0	5.81818
296	2	0		30	0	0	3	21	24	1	3	27	1	2		1	1	1	1	0	0	0	1	0	0	0	2	0	0	0	0	1	0	9.55372
296	2	0		30	0	0	6	21	24	1	3	27	1	2		1	1	1	1	0	0	0	1	0	0	0	2	0	0	0	0	1	0	12.562
296	2	0		30	0	0	12	21	24	1	3	27	1	2		1	1	1	1	0	0	0	1	0	0	0	2	0	0	0	0	1	0	18.3141
296	2	0		30	0	0	18	21	24	1	3	27	1	2		1	1	1	1	0	0	0	1	0	0	0	2	0	0	0	0	1	0	24.1322
296	2	0		30	0	0	24	21	24	1	3	27	1	2		1	1	1	1	0	0	0	1	0	0	0	2	0	0	0	0	1	0	30.1488
297	2	0		24	0	0	1	21	23	1	2	28	1	99		1	1	3	0	0	0	0	1	0	0	1	2	0	0	0	0	1	0	2.31405
297	2	0		24	0	0	2	21	23	1	2	28	1	99		1	1	3	0	0	0	0	1	0	0	1	2	0	0	0	0	1	0	3.10744
297	2	0		24	0	0	3	21	23	1	2	28	1	99		1	1	3	0	0	0	0	1	0	0	1	2	0	0	0	0	1	0	7.00826
297	2	0		24	0	0	6	21	23	1	2	28	1	99		1	1	3	0	0	0	0	1	0	0	1	2	0	0	0	0	1	0	9.32231
297	2	0		24	0	0	12	21	23	1	2	28	1	99		1	1	3	0	0	0	0	1	0	0	1	2	0	0	0	0	1	0	15.3388
297	2	0		24	0	0	18	21	23	1	2	28	1	99		1	1	3	0	0	0	0	1	0	0	1	2	0	0	0	0	1	0	21.3554
297	2	0		24	0	0	24	21	23	1	2	28	1	99		1	1	3	0	0	0	0	1	0	0	1	2	0	0	0	0	1	0	27.5703
298	2	0		24	0	0	2	21	17	1	2	31	1	99		1	1	3	0	0	0	0	0	0	0	0	2	0	0	0	0	1	0	4.33058
298	2	0		24	0	0	6	21	17	1	2	31	1	99		1	1	3	0	0	0	0	0	0	0	0	2	0	0	0	0	1	0	10.0165
299	2	0		36	0	0	2	21	30	1	2	34	1	1	0	1	1	3	1	0	0	0	1	0	0	0	1	0	0	0	1	1	0	2.57851
299	2	0		36	0	0	6	21	30	1	2	34	1	1	0	1	1	3	1	0	0	0	1	0	0	0	1	0	0	0	1	1	0	9.32231
299	2	0		36	0	0	12	21	30	1	2	34	1	1	0	1	1	3	1	0	0	0	1	0	0	0	1	0	0	0	1	1	0	14.876
299	2	0		36	0	0	18	21	30	1	2	34	1	1	0	1	1	3	1	0	0	0	1	0	0	0	1	0	0	0	1	1	0	21.124
299	2	0		36	0	0	24	21	30	1	2	34	1	1	0	1	1	3	1	0	0	0	1	0	0	0	1	0	0	0	1	1	0	27.1405
300	2	0		26	0	0	1	21	21	1	3	24	2	2		1	1	3	0	0	1	0	1	0	0	0	1	0	1	0	0	1	0	1.81818
300	2	0		26	0	0	2	21	21	1	3	24	2	2		1	1	3	0	0	1	0	1	0	0	0	1	0	1	0	0	1	0	2.71074
300	2	0		26	0	0	3	21	21	1	3	24	2	2		1	1	3	0	0	1	0	1	0	0	0	1	0	1	0	0	1	0	6.04959
300	2	0		26	0	0	6	21	21	1	3	24	2	2		1	1	3	0	0	1	0	1	0	0	0	1	0	1	0	0	1	0	8.82645
300	2	0		26	0	0	12	21	21	1	3	24	2	2		1	1	3	0	0	1	0	1	0	0	0	1	0	1	0	0	1	0	14.843
300	2	0		26	0	0	18	21	21	1	3	24	2	2		1	1	3	0	0	1	0	1	0	0	0	1	0	1	0	0	1	0	21.0909
300	2	0		26	0	0	24	21	21	1	3	24	2	2		1	1	3	0	0	1	0	1	0	0	0	1	0	1	0	0	1	0	26.6446
301	2	0		23	0	0	2	21	19	1	3	23	2	2		1	1	2	0	0	0	0	1	0	0	0	2	0	0	0	0	1	0	5.42149
301	2	0		23	0	0	3	21	19	1	3	23	2	2		1	1	2	0	0	0	0	1	0	0	0	2	0	0	0	0	1	0	8.6281
301	2	0		23	0	0	6	21	19	1	3	23	2	2		1	1	2	0	0	0	0	1	0	0	0	2	0	0	0	0	1	0	11.405
301	2	0		23	0	0	12	21	19	1	3	23	2	2		1	1	2	0	0	0	0	1	0	0	0	2	0	0	0	0	1	0	17.8843
301	2	0		23	0	0	18	21	19	1	3	23	2	2		1	1	2	0	0	0	0	1	0	0	0	2	0	0	0	0	1	0	25.2893
301	2	0		23	0	0	24	21	19	1	3	23	2	2		1	1	2	0	0	0	0	1	0	0	0	2	0	0	0	0	1	0	29.6859
302	2	0		35	0	0	1	21	19	1	3	25	3	2		1	1	3	1	0	0	0	1	0	1	0	2	0	0	0	0	1	0	1.61983
302	2	0		35	0	0	2	21	19	1	3	25	3	2		1	1	3	1	0	0	0	1	0	1	0	2	0	0	0	0	1	0	2.31405
302	2	0		35	0	0	3	21	19	1	3	25	3	2		1	1	3	1	0	0	0	1	0	1	0	2	0	0	0	0	1	0	6.31405
302	2	0		35	0	0	12	21	19	1	3	25	3	2		1	1	3	1	0	0	0	1	0	1	0	2	0	0	0	0	1	0	14.1157
302	2	0		35	0	0	18	21	19	1	3	25	3	2		1	1	3	1	0	0	0	1	0	1	0	2	0	0	0	0	1	0	20.7934
303	2	0		36	0	0	2	21	19	1	2	20	1	2		1	1	3	1	0	0	0	0	0	0	0	2	0	0	0	0	1	0	5.2562
303	2	0		36	0	0	12	21	19	1	2	20	1	2		1	1	3	1	0	0	0	0	0	0	0	2	0	0	0	0	1	0	17.4215
303	2	0		36	0	0	18	21	19	1	2	20	1	2		1	1	3	1	0	0	0	0	0	0	0	2	0	0	0	0	1	0	23.438
303	2	0		36	0	0	24	21	19	1	2	20	1	2		1	1	3	1	0	0	0	0	0	0	0	2	0	0	0	0	1	0	29.4546
304	2	0		36	0	0	2	21	22	1	3	23	2	99		1	1	4	0	0	0	0	1	0	0	1	2	0	0	0	0	1	0	1.09091
304	2	0		36	0	0	24	21	22	1	3	23	2	99		1	1	4	0	0	0	0	1	0	0	1	2	0	0	0	0	1	0	26.843
306	2	0		32	0	0	1	21	21	3	1		3	99		2	0	2	1	0	0	0	0	0	0	1	1	0	0	0	1	1	0	2.54546
306	2	0		32	0	0	2	21	21	3	1		3	99		2	0	2	1	0	0	0	0	0	0	1	1	0	0	0	1	1	0	3.53719
306	2	0		32	0	0	3	21	21	3	1		3	99		2	0	2	1	0	0	0	0	0	0	1	1	0	0	0	1	1	0	6.77686
306	2	0		32	0	0	6	21	21	3	1		3	99		2	0	2	1	0	0	0	0	0	0	1	1	0	0	0	1	1	0	10.4793
306	2	0		32	0	0	12	21	21	3	1		3	99		2	0	2	1	0	0	0	0	0	0	1	1	0	0	0	1	1	0	15.8017
306	2	0		32	0	0	18	21	21	3	1		3	99		2	0	2	1	0	0	0	0	0	0	1	1	0	0	0	1	1	0	21.8182
306	2	0		32	0	0	24	21	21	3	1		3	99		2	0	2	1	0	0	0	0	0	0	1	1	0	0	0	1	1	0	30.1818
307	2	0		26	0	0	2	21	34	1	2	37	1	2		1	1	4	0	0	0	0	1	0	0	1	2	0	0	0	0	1	0	2.18182
307	2	0		26	0	0	3	21	34	1	2	37	1	2		1	1	4	0	0	0	0	1	0	0	1	2	0	0	0	0	1	0	5.38843
307	2	0		26	0	0	12	21	34	1	2	37	1	2		1	1	4	0	0	0	0	1	0	0	1	2	0	0	0	0	1	0	13.8512
307	2	0		26	0	0	18	21	34	1	2	37	1	2		1	1	4	0	0	0	0	1	0	0	1	2	0	0	0	0	1	0	20.3967
307	2	0		26	0	0	24	21	34	1	2	37	1	2		1	1	4	0	0	0	0	1	0	0	1	2	0	0	0	0	1	0	26.4463
308	2	0		28	0	0	1	21	31	1	2	32	1	99		2	1	4	0	0	0	0	1	0	0	0	2	0	0	0	0	1	0	2.08264
308	2	0		28	0	0	2	21	31	1	2	32	1	99		2	1	4	0	0	0	0	1	0	0	0	2	0	0	0	0	1	0	2.84298
308	2	0		28	0	0	3	21	31	1	2	32	1	99		2	1	4	0	0	0	0	1	0	0	0	2	0	0	0	0	1	0	5.85124
308	2	0		28	0	0	6	21	31	1	2	32	1	99		2	1	4	0	0	0	0	1	0	0	0	2	0	0	0	0	1	0	8.8595
308	2	0		28	0	0	12	21	31	1	2	32	1	99		2	1	4	0	0	0	0	1	0	0	0	2	0	0	0	0	1	0	15.8017
308	2	0		28	0	0	18	21	31	1	2	32	1	99		2	1	4	0	0	0	0	1	0	0	0	2	0	0	0	0	1	0	21.124
308	2	0		28	0	0	24	21	31	1	2	32	1	99		2	1	4	0	0	0	0	1	0	0	0	2	0	0	0	0	1	0	27.8347
309	2	0		27	0	0	1	21	21	1	2	23	1	2		2	1	4	1	0	0	0	0	0	0	0	2	0	0	0	0	1	0	3.23967
309	2	0		27	0	0	2	21	21	1	2	23	1	2		2	1	4	1	0	0	0	0	0	0	0	2	0	0	0	0	1	0	4
309	2	0		27	0	0	12	21	21	1	2	23	1	2		2	1	4	1	0	0	0	0	0	0	0	2	0	0	0	0	1	0	15.4711
309	2	0		27	0	0	18	21	21	1	2	23	1	2		2	1	4	1	0	0	0	0	0	0	0	2	0	0	0	0	1	0	22.5124
310	2	0		39	0	0	2	21	19	1	2	21	2	1	0	1	1	3	0	0	0	0	1	0	0	1	1	0	0	0	1	1	0	4.26446
310	2	0		39	0	0	3	21	19	1	2	21	2	1	0	1	1	3	0	0	0	0	1	0	0	1	1	0	0	0	1	1	0	8.09917
310	2	0		39	0	0	6	21	19	1	2	21	2	1	0	1	1	3	0	0	0	0	1	0	0	1	1	0	0	0	1	1	0	12.7273
310	2	0		39	0	0	12	21	19	1	2	21	2	1	0	1	1	3	0	0	0	0	1	0	0	1	1	0	0	0	1	1	0	17.124
310	2	0		39	0	0	18	21	19	1	2	21	2	1	0	1	1	3	0	0	0	0	1	0	0	1	1	0	0	0	1	1	0	22.6777
310	2	0		39	0	0	24	21	19	1	2	21	2	1	0	1	1	3	0	0	0	0	1	0	0	1	1	0	0	0	1	1	0	28.6942
311	2	0		29	0	0	1	21	30	1	1	34	0	2		1	1	2	0	0	0	0	0	1	0	0	1	0	0	0	1	1	0	3.93388
311	2	0		29	0	0	2	21	30	1	1	34	0	2		1	1	2	0	0	0	0	0	1	0	0	1	0	0	0	1	1	0	5.22314
311	2	0		29	0	0	3	21	30	1	1	34	0	2		1	1	2	0	0	0	0	0	1	0	0	1	0	0	0	1	1	0	9.32231
311	2	0		29	0	0	6	21	30	1	1	34	0	2		1	1	2	0	0	0	0	0	1	0	0	1	0	0	0	1	1	0	11.405
311	2	0		29	0	0	12	21	30	1	1	34	0	2		1	1	2	0	0	0	0	0	1	0	0	1	0	0	0	1	1	0	17.4215
311	2	0		29	0	0	18	21	30	1	1	34	0	2		1	1	2	0	0	0	0	0	1	0	0	1	0	0	0	1	1	0	23.438
311	2	0		29	0	0	24	21	30	1	1	34	0	2		1	1	2	0	0	0	0	0	1	0	0	1	0	0	0	1	1	0	29.6859
312	2	0		33	0	0	1	21	24	1	1	35	1	2		2	1	3	0	0	0	0	0	1	0	0	2	0	0	0	0	1	0	0.92562
312	2	0		33	0	0	2	21	24	1	1	35	1	2		2	1	3	0	0	0	0	0	1	0	0	2	0	0	0	0	1	0	1.32231
312	2	0		33	0	0	3	21	24	1	1	35	1	2		2	1	3	0	0	0	0	0	1	0	0	2	0	0	0	0	1	0	4.69421
312	2	0		33	0	0	6	21	24	1	1	35	1	2		2	1	3	0	0	0	0	0	1	0	0	2	0	0	0	0	1	0	7.47107
312	2	0		33	0	0	12	21	24	1	1	35	1	2		2	1	3	0	0	0	0	0	1	0	0	2	0	0	0	0	1	0	13.9504
312	2	0		33	0	0	18	21	24	1	1	35	1	2		2	1	3	0	0	0	0	0	1	0	0	2	0	0	0	0	1	0	19.7355
312	2	0		33	0	0	24	21	24	1	1	35	1	2		2	1	3	0	0	0	0	0	1	0	0	2	0	0	0	0	1	0	25.9835
313	2	0		20	0	0	1	21	21	1	1	23	1	1	0	1	1	3	0	0	0	0	1	0	0	0	2	0	0	0	0	1	0	3.93388
313	2	0		20	0	0	2	21	21	1	1	23	1	1	0	1	1	3	0	0	0	0	1	0	0	0	2	0	0	0	0	1	0	5.22314
314	2	0		23	0	0	1	21	23	1	1	32	1	1	0	1	1	4	0	0	0	0	1	0	0	0	2	0	0	0	0	2	0	3.57025
314	2	0		23	0	0	2	21	23	1	1	32	1	1	0	1	1	4	0	0	0	0	1	0	0	0	2	0	0	0	0	2	0	4.72727
315	2	0		32	0	0	1	21	30	1	3	32	3	99		1	1	4	1	0	0	0	0	0	0	0	1	0	0	0	1	1	0	4.6281
315	2	0		32	0	0	2	21	30	1	3	32	3	99		1	1	4	1	0	0	0	0	0	0	0	1	0	0	0	1	1	0	5.65289
315	2	0		32	0	0	3	21	30	1	3	32	3	99		1	1	4	1	0	0	0	0	0	0	0	1	0	0	0	1	1	0	10.0165
315	2	0		32	0	0	6	21	30	1	3	32	3	99		1	1	4	1	0	0	0	0	0	0	0	1	0	0	0	1	1	0	11.8678
315	2	0		32	0	0	18	21	30	1	3	32	3	99		1	1	4	1	0	0	0	0	0	0	0	1	0	0	0	1	1	0	23.7025
315	2	0		32	0	0	24	21	30	1	3	32	3	99		1	1	4	1	0	0	0	0	0	0	0	1	0	0	0	1	1	0	31.0744
316	2	0		24	0	0	1	21	32	1	2	36	1	2		1	1	3	0	0	0	0	1	0	0	0	1	0	0	0	1	2	0	3.43802
316	2	0		24	0	0	2	21	32	1	2	36	1	2		1	1	3	0	0	0	0	1	0	0	0	1	0	0	0	1	2	0	3.63636
316	2	0		24	0	0	3	21	32	1	2	36	1	2		1	1	3	0	0	0	0	1	0	0	0	1	0	0	0	1	2	0	7.93388
316	2	0		24	0	0	6	21	32	1	2	36	1	2		1	1	3	0	0	0	0	1	0	0	0	1	0	0	0	1	2	0	10.0165
316	2	0		24	0	0	12	21	32	1	2	36	1	2		1	1	3	0	0	0	0	1	0	0	0	1	0	0	0	1	2	0	16.4959
316	2	0		24	0	0	18	21	32	1	2	36	1	2		1	1	3	0	0	0	0	1	0	0	0	1	0	0	0	1	2	0	22.281
316	2	0		24	0	0	24	21	32	1	2	36	1	2		1	1	3	0	0	0	0	1	0	0	0	1	0	0	0	1	2	0	28.2975
317	2	0		23	0	0	2	21	28	1	1	44	1	2		1	1	2	1	0	0	0	0	0	0	0	2	0	0	0	0	1	0	2.24793
317	2	0		23	0	0	3	21	28	1	1	44	1	2		1	1	2	1	0	0	0	0	0	0	0	2	0	0	0	0	1	0	7.73554
317	2	0		23	0	0	6	21	28	1	1	44	1	2		1	1	2	1	0	0	0	0	0	0	0	2	0	0	0	0	1	0	8.39669
317	2	0		23	0	0	12	21	28	1	1	44	1	2		1	1	2	1	0	0	0	0	0	0	0	2	0	0	0	0	1	0	14.876
317	2	0		23	0	0	18	21	28	1	1	44	1	2		1	1	2	1	0	0	0	0	0	0	0	2	0	0	0	0	1	0	20.6612
317	2	0		23	0	0	24	21	28	1	1	44	1	2		1	1	2	1	0	0	0	0	0	0	0	2	0	0	0	0	1	0	27.3719
318	2	0		26	0	0	2	21	18	1	2		1	2		1	1	4	1	0	0	0	1	0	0	1	2	0	0	0	0	1	0	6.97521
318	2	0		26	0	0	12	21	18	1	2		1	2		1	1	4	1	0	0	0	1	0	0	1	2	0	0	0	0	1	0	19.0413
318	2	0		26	0	0	18	21	18	1	2		1	2		1	1	4	1	0	0	0	1	0	0	1	2	0	0	0	0	1	0	25.0578
318	2	0		26	0	0	24	21	18	1	2		1	2		1	1	4	1	0	0	0	1	0	0	1	2	0	0	0	0	1	0	31.1074
319	2	0		20	0	0	1	21	19	1	2	22	99	2		1	1	4	0	0	0	0	0	0	0	1	2	0	0	0	0	2	0	5.55372
319	2	0		20	0	0	2	21	19	1	2	22	99	2		1	1	4	0	0	0	0	0	0	0	1	2	0	0	0	0	2	0	6.04959
319	2	0		20	0	0	3	21	19	1	2	22	99	2		1	1	4	0	0	0	0	0	0	0	1	2	0	0	0	0	2	0	9.09091
319	2	0		20	0	0	6	21	19	1	2	22	99	2		1	1	4	0	0	0	0	0	0	0	1	2	0	0	0	0	2	0	12.0992
319	2	0		20	0	0	12	21	19	1	2	22	99	2		1	1	4	0	0	0	0	0	0	0	1	2	0	0	0	0	2	0	18.6116
319	2	0		20	0	0	18	21	19	1	2	22	99	2		1	1	4	0	0	0	0	0	0	0	1	2	0	0	0	0	2	0	24.1322
320	2	0		30	0	0	1	21	19	1	2	18	2	1	0	1	1	3	1	0	0	0	1	0	0	1	2	0	0	0	0	1	0	2.54546
320	2	0		30	0	0	2	21	19	1	2	18	2	1	0	1	1	3	1	0	0	0	1	0	0	1	2	0	0	0	0	1	0	4
320	2	0		30	0	0	3	21	19	1	2	18	2	1	0	1	1	3	1	0	0	0	1	0	0	1	2	0	0	0	0	1	0	7.93388
320	2	0		30	0	0	6	21	19	1	2	18	2	1	0	1	1	3	1	0	0	0	1	0	0	1	2	0	0	0	0	1	0	10.0165
320	2	0		30	0	0	12	21	19	1	2	18	2	1	0	1	1	3	1	0	0	0	1	0	0	1	2	0	0	0	0	1	0	16.4297
320	2	0		30	0	0	18	21	19	1	2	18	2	1	0	1	1	3	1	0	0	0	1	0	0	1	2	0	0	0	0	1	0	22.281
320	2	0		30	0	0	24	21	19	1	2	18	2	1	0	1	1	3	1	0	0	0	1	0	0	1	2	0	0	0	0	1	0	28.2975
321	2	0		16	0	0	1	21	15	1	2	22	99	2		1	1	3	1	0	0	0	1	0	0	1	2	0	0	0	0	1	0	5.55372
321	2	0		16	0	0	2	21	15	1	2	22	99	2		1	1	3	1	0	0	0	1	0	0	1	2	0	0	0	0	1	0	7.93388
321	2	0		16	0	0	3	21	15	1	2	22	99	2		1	1	3	1	0	0	0	1	0	0	1	2	0	0	0	0	1	0	11.6364
321	2	0		16	0	0	6	21	15	1	2	22	99	2		1	1	3	1	0	0	0	1	0	0	1	2	0	0	0	0	1	0	15.5702
321	2	0		16	0	0	12	21	15	1	2	22	99	2		1	1	3	1	0	0	0	1	0	0	1	2	0	0	0	0	1	0	20.1984
321	2	0		16	0	0	18	21	15	1	2	22	99	2		1	1	3	1	0	0	0	1	0	0	1	2	0	0	0	0	1	0	26.9091
321	2	0		16	0	0	24	21	15	1	2	22	99	2		1	1	3	1	0	0	0	1	0	0	1	2	0	0	0	0	1	0	32.2314
322	2	0		24	0	0	2	21	21	1	3	22	99	99		1	1	3	1	0	0	0	0	0	0	1	2	0	0	0	0	1	0	4.82645
322	2	0		24	0	0	3	21	21	1	3	22	99	99		1	1	3	1	0	0	0	0	0	0	1	2	0	0	0	0	1	0	8.6281
322	2	0		24	0	0	6	21	21	1	3	22	99	99		1	1	3	1	0	0	0	0	0	0	1	2	0	0	0	0	1	0	10.9421
322	2	0		24	0	0	12	21	21	1	3	22	99	99		1	1	3	1	0	0	0	0	0	0	1	2	0	0	0	0	1	0	17.157
322	2	0		24	0	0	18	21	21	1	3	22	99	99		1	1	3	1	0	0	0	0	0	0	1	2	0	0	0	0	1	0	23.2066
322	2	0		24	0	0	24	21	21	1	3	22	99	99		1	1	3	1	0	0	0	0	0	0	1	2	0	0	0	0	1	0	28.9917
323	2	0		24	0	0	1	21	25	1	3	28	1	99		1	1	4	0	0	0	0	1	0	0	0	1	0	0	0	1	1	0	3.00827
323	2	0		24	0	0	2	21	25	1	3	28	1	99		1	1	4	0	0	0	0	1	0	0	0	1	0	0	0	1	1	0	3.93388
323	2	0		24	0	0	3	21	25	1	3	28	1	99		1	1	4	0	0	0	0	1	0	0	0	1	0	0	0	1	1	0	7.93388
323	2	0		24	0	0	6	21	25	1	3	28	1	99		1	1	4	0	0	0	0	1	0	0	0	1	0	0	0	1	1	0	10.7107
323	2	0		24	0	0	12	21	25	1	3	28	1	99		1	1	4	0	0	0	0	1	0	0	0	1	0	0	0	1	1	0	16.0331
323	2	0		24	0	0	24	21	25	1	3	28	1	99		1	1	4	0	0	0	0	1	0	0	0	1	0	0	0	1	1	0	28.562
324	2	0		21	0	0	1	21	34	1	2	37	1	2		1	1	4	0	0	0	0	1	0	0	1	2	0	0	0	0	1	0	4.16529
324	2	0		21	0	0	2	21	34	1	2	37	1	2		1	1	4	0	0	0	0	1	0	0	1	2	0	0	0	0	1	0	4.69421
324	2	0		21	0	0	3	21	34	1	2	37	1	2		1	1	4	0	0	0	0	1	0	0	1	2	0	0	0	0	1	0	8.6281
324	2	0		21	0	0	6	21	34	1	2	37	1	2		1	1	4	0	0	0	0	1	0	0	1	2	0	0	0	0	1	0	10.9421
324	2	0		21	0	0	12	21	34	1	2	37	1	2		1	1	4	0	0	0	0	1	0	0	1	2	0	0	0	0	1	0	16.9587
324	2	0		21	0	0	18	21	34	1	2	37	1	2		1	1	4	0	0	0	0	1	0	0	1	2	0	0	0	0	1	0	22.9752
324	2	0		21	0	0	24	21	34	1	2	37	1	2		1	1	4	0	0	0	0	1	0	0	1	2	0	0	0	0	1	0	28.9917
325	2	0		24	0	0	2	21	34	5	2	39	2	99		1	1	2	1	0	0	0	0	0	0	1	1	0	0	0	1	2	0	2.31405
325	2	0		24	0	0	3	21	34	5	2	39	2	99		1	1	2	1	0	0	0	0	0	0	1	1	0	0	0	1	2	0	6.08264
325	2	0		24	0	0	6	21	34	5	2	39	2	99		1	1	2	1	0	0	0	0	0	0	1	1	0	0	0	1	2	0	8.6281
325	2	0		24	0	0	12	21	34	5	2	39	2	99		1	1	2	1	0	0	0	0	0	0	1	1	0	0	0	1	2	0	14.843
325	2	0		24	0	0	18	21	34	5	2	39	2	99		1	1	2	1	0	0	0	0	0	0	1	1	0	0	0	1	2	0	20.6612
325	2	0		24	0	0	24	21	34	5	2	39	2	99		1	1	2	1	0	0	0	0	0	0	1	1	0	0	0	1	2	0	27.0413
327	2	0		13	0	0	1	21	21	1	1	23	1	1	0	1	1	4	0	0	0	0	1	0	0	1	1	0	0	0	1	2	0	6.04959
327	2	0		13	0	0	2	21	21	1	1	23	1	1	0	1	1	4	0	0	0	0	1	0	0	1	1	0	0	0	1	2	0	6.01653
327	2	0		13	0	0	3	21	21	1	1	23	1	1	0	1	1	4	0	0	0	0	1	0	0	1	1	0	0	0	1	2	0	9.78512
327	2	0		13	0	0	6	21	21	1	1	23	1	1	0	1	1	4	0	0	0	0	1	0	0	1	1	0	0	0	1	2	0	12.0992
327	2	0		13	0	0	24	21	21	1	1	23	1	1	0	1	1	4	0	0	0	0	1	0	0	1	1	0	0	0	1	2	0	31.0744
328	2	0		23	0	0	2	21	23	1	2	33	1	99		1	1	2	1	0	0	0	1	0	0	1	2	0	0	0	0	1	0	3.1405
328	2	0		23	0	0	3	21	23	1	2	33	1	99		1	1	2	1	0	0	0	1	0	0	1	2	0	0	0	0	1	0	8.16529
329	2	0		27	0	0	1	21	24	1	1	29	0	2		1	1	3	0	0	0	0	1	0	0	0	1	0	0	0	1	1	0	1.85124
329	2	0		27	0	0	2	21	24	1	1	29	0	2		1	1	3	0	0	0	0	1	0	0	0	1	0	0	0	1	1	0	2.14876
329	2	0		27	0	0	3	21	24	1	1	29	0	2		1	1	3	0	0	0	0	1	0	0	0	1	0	0	0	1	1	0	6.01653
329	2	0		27	0	0	6	21	24	1	1	29	0	2		1	1	3	0	0	0	0	1	0	0	0	1	0	0	0	1	1	0	8.16529
329	2	0		27	0	0	12	21	24	1	1	29	0	2		1	1	3	0	0	0	0	1	0	0	0	1	0	0	0	1	1	0	14.6777
329	2	0		27	0	0	18	21	24	1	1	29	0	2		1	1	3	0	0	0	0	1	0	0	0	1	0	0	0	1	1	0	20.4297
329	2	0		27	0	0	24	21	24	1	1	29	0	2		1	1	3	0	0	0	0	1	0	0	0	1	0	0	0	1	1	0	26.4463
330	2	0		28	0	0	1	21	22	1	2	28	2	1	0	1	1	3	0	0	0	0	1	0	0	0	1	0	0	0	1	1	0	4.39669
330	2	0		28	0	0	2	21	22	1	2	28	2	1	0	1	1	3	0	0	0	0	1	0	0	0	1	0	0	0	1	1	0	4.66116
330	2	0		28	0	0	3	21	22	1	2	28	2	1	0	1	1	3	0	0	0	0	1	0	0	0	1	0	0	0	1	1	0	8.39669
330	2	0		28	0	0	6	21	22	1	2	28	2	1	0	1	1	3	0	0	0	0	1	0	0	0	1	0	0	0	1	1	0	10.9421
330	2	0		28	0	0	12	21	22	1	2	28	2	1	0	1	1	3	0	0	0	0	1	0	0	0	1	0	0	0	1	1	0	16.9587
331	2	0		34	0	0	2	21	21	3	3	26	3	99		1	1	4	0	0	0	0	0	1	0	0	2	0	0	0	0	2	0	0.826446
331	2	0		34	0	0	6	21	21	3	3	26	3	99		1	1	4	0	0	0	0	0	1	0	0	2	0	0	0	0	2	0	7.43802
331	2	0		34	0	0	12	21	21	3	3	26	3	99		1	1	4	0	0	0	0	0	1	0	0	2	0	0	0	0	2	0	13.4876
331	2	0		34	0	0	18	21	21	3	3	26	3	99		1	1	4	0	0	0	0	0	1	0	0	2	0	0	0	0	2	0	19.2727
331	2	0		34	0	0	24	21	21	3	3	26	3	99		1	1	4	0	0	0	0	0	1	0	0	2	0	0	0	0	2	0	25.719
332	2	0		22	0	0	2	21	20	3	3	22	1	1	0	1	1	2	1	0	0	0	0	0	0	1	2	0	0	0	0	2	0	3.23967
332	2	0		22	0	0	3	21	20	3	3	22	1	1	0	1	1	2	1	0	0	0	0	0	0	1	2	0	0	0	0	2	0	7.00826
332	2	0		22	0	0	6	21	20	3	3	22	1	1	0	1	1	2	1	0	0	0	0	0	0	1	2	0	0	0	0	2	0	9.32231
332	2	0		22	0	0	12	21	20	3	3	22	1	1	0	1	1	2	1	0	0	0	0	0	0	1	2	0	0	0	0	2	0	15.3388
332	2	0		22	0	0	18	21	20	3	3	22	1	1	0	1	1	2	1	0	0	0	0	0	0	1	2	0	0	0	0	2	0	21.719
332	2	0		22	0	0	24	21	20	3	3	22	1	1	0	1	1	2	1	0	0	0	0	0	0	1	2	0	0	0	0	2	0	27.6033
333	2	0		10	0	0	2	21	26	1	1	39	99	2		1	1	4	0	0	0	0	1	0	0	0	1	0	0	0	1	2	0	2.61157
333	2	0		10	0	0	3	21	26	1	1	39	99	2		1	1	4	0	0	0	0	1	0	0	0	1	0	0	0	1	2	0	6.77686
333	2	0		10	0	0	6	21	26	1	1	39	99	2		1	1	4	0	0	0	0	1	0	0	0	1	0	0	0	1	2	0	8.8595
334	2	0		20	0	0	2	21	18	1	1	20	1	2		1	1	4	0	0	0	0	1	1	0	0	2	0	0	0	0	1	0	3.47107
334	2	0		20	0	0	3	21	18	1	1	20	1	2		1	1	4	0	0	0	0	1	1	0	0	2	0	0	0	0	1	0	6.77686
334	2	0		20	0	0	6	21	18	1	1	20	1	2		1	1	4	0	0	0	0	1	1	0	0	2	0	0	0	0	1	0	9.55372
334	2	0		20	0	0	12	21	18	1	1	20	1	2		1	1	4	0	0	0	0	1	1	0	0	2	0	0	0	0	1	0	14.843
334	2	0		20	0	0	18	21	18	1	1	20	1	2		1	1	4	0	0	0	0	1	1	0	0	2	0	0	0	0	1	0	21.5868
334	2	0		20	0	0	24	21	18	1	1	20	1	2		1	1	4	0	0	0	0	1	1	0	0	2	0	0	0	0	1	0	27.7355
335	2	0		27	0	0	1	21	24	1	0	28	1	99		1	1	3	0	0	0	0	1	1	0	0	1	0	0	0	1	1	0	4.8595
335	2	0		27	0	0	2	21	24	1	0	28	1	99		1	1	3	0	0	0	0	1	1	0	0	1	0	0	0	1	1	0	5.52066
335	2	0		27	0	0	3	21	24	1	0	28	1	99		1	1	3	0	0	0	0	1	1	0	0	1	0	0	0	1	1	0	10.2479
335	2	0		27	0	0	6	21	24	1	0	28	1	99		1	1	3	0	0	0	0	1	1	0	0	1	0	0	0	1	1	0	11.6364
335	2	0		27	0	0	12	21	24	1	0	28	1	99		1	1	3	0	0	0	0	1	1	0	0	1	0	0	0	1	1	0	16.9587
335	2	0		27	0	0	18	21	24	1	0	28	1	99		1	1	3	0	0	0	0	1	1	0	0	1	0	0	0	1	1	0	23.6033
335	2	0		27	0	0	24	21	24	1	0	28	1	99		1	1	3	0	0	0	0	1	1	0	0	1	0	0	0	1	1	0	30.1488
336	2	0		19	0	0	1	21	22	1	1	30	0	1	0	1	1	4	0	0	0	0	1	0	0	0	2	0	0	0	0	2	0	3.93388
336	2	0		19	0	0	2	21	22	1	1	30	0	1	0	1	1	4	0	0	0	0	1	0	0	0	2	0	0	0	0	2	0	5.28926
336	2	0		19	0	0	3	21	22	1	1	30	0	1	0	1	1	4	0	0	0	0	1	0	0	0	2	0	0	0	0	2	0	9.32231
336	2	0		19	0	0	6	21	22	1	1	30	0	1	0	1	1	4	0	0	0	0	1	0	0	0	2	0	0	0	0	2	0	11.405
336	2	0		19	0	0	12	21	22	1	1	30	0	1	0	1	1	4	0	0	0	0	1	0	0	0	2	0	0	0	0	2	0	17.4215
336	2	0		19	0	0	18	21	22	1	1	30	0	1	0	1	1	4	0	0	0	0	1	0	0	0	2	0	0	0	0	2	0	23.6694
336	2	0		19	0	0	24	21	22	1	1	30	0	1	0	1	1	4	0	0	0	0	1	0	0	0	2	0	0	0	0	2	0	29.4876
337	2	0		38	0	0	2	21	31	1	3	34	1	1	0	1	1	4	1	0	1	0	1	0	0	0	2	0	0	0	0	1	0	3.57025
337	2	0		38	0	0	3	21	31	1	3	34	1	1	0	1	1	4	1	0	1	0	1	0	0	0	2	0	0	0	0	1	0	7.47107
337	2	0		38	0	0	6	21	31	1	3	34	1	1	0	1	1	4	1	0	1	0	1	0	0	0	2	0	0	0	0	1	0	9.32231
338	2	0		23	0	0	2	21	20	3	3	22	3	2		1	1	4	0	0	0	0	1	0	0	1	1	0	0	0	1	1	0	0.528926
338	2	0		23	0	0	12	21	20	3	3	22	3	2		1	1	4	0	0	0	0	1	0	0	1	1	0	0	0	1	1	0	14.3802
338	2	0		23	0	0	18	21	20	3	3	22	3	2		1	1	4	0	0	0	0	1	0	0	1	1	0	0	0	1	1	0	19.9008
338	2	0		23	0	0	24	21	20	3	3	22	3	2		1	1	4	0	0	0	0	1	0	0	1	1	0	0	0	1	1	0	25.7521
339	2	0		21	0	0	1	21	19	3	2		1	2		1	1	4	0	0	0	0	1	0	0	1	2	0	0	0	0	2	0	4.16529
339	2	0		21	0	0	2	21	19	3	2		1	2		1	1	4	0	0	0	0	1	0	0	1	2	0	0	0	0	2	0	4.42975
339	2	0		21	0	0	18	21	19	3	2		1	2		1	1	4	0	0	0	0	1	0	0	1	2	0	0	0	0	2	0	22.9752
339	2	0		21	0	0	24	21	19	3	2		1	2		1	1	4	0	0	0	0	1	0	0	1	2	0	0	0	0	2	0	29.8512
340	2	0		31	0	0	1	21	16	1	2	23	1	1	0	1	1	4	0	0	0	0	1	0	0	1	1	0	0	0	1	1	0	1.85124
340	2	0		31	0	0	2	21	16	1	2	23	1	1	0	1	1	4	0	0	0	0	1	0	0	1	1	0	0	0	1	1	0	3.10744
340	2	0		31	0	0	3	21	16	1	2	23	1	1	0	1	1	4	0	0	0	0	1	0	0	1	1	0	0	0	1	1	0	7.00826
340	2	0		31	0	0	6	21	16	1	2	23	1	1	0	1	1	4	0	0	0	0	1	0	0	1	1	0	0	0	1	1	0	9.52066
340	2	0		31	0	0	12	21	16	1	2	23	1	1	0	1	1	4	0	0	0	0	1	0	0	1	1	0	0	0	1	1	0	17.4215
341	2	0		18	0	0	2	21	20	1	2		3	99		1	1	1	1	0	0	0	1	0	0	0	2	0	0	0	0	1	0	4.76033
341	2	0		18	0	0	3	21	20	1	2		3	99		1	1	1	1	0	0	0	1	0	0	0	2	0	0	0	0	1	0	9.55372
341	2	0		18	0	0	6	21	20	1	2		3	99		1	1	1	1	0	0	0	1	0	0	0	2	0	0	0	0	1	0	11.8678
341	2	0		18	0	0	12	21	20	1	2		3	99		1	1	1	1	0	0	0	1	0	0	0	2	0	0	0	0	1	0	17.1901
342	2	0		13	0	0	1	21	37	1	1	44	0	1	0	1	1	4	0	0	0	0	1	0	0	1	1	0	0	0	1	2	0	5.55372
342	2	0		13	0	0	2	21	37	1	1	44	0	1	0	1	1	4	0	0	0	0	1	0	0	1	1	0	0	0	1	2	0	6.21488
342	2	0		13	0	0	3	21	37	1	1	44	0	1	0	1	1	4	0	0	0	0	1	0	0	1	1	0	0	0	1	2	0	10.0165
342	2	0		13	0	0	6	21	37	1	1	44	0	1	0	1	1	4	0	0	0	0	1	0	0	1	1	0	0	0	1	2	0	13.0248
342	2	0		13	0	0	12	21	37	1	1	44	0	1	0	1	1	4	0	0	0	0	1	0	0	1	1	0	0	0	1	2	0	18.3471
342	2	0		13	0	0	18	21	37	1	1	44	0	1	0	1	1	4	0	0	0	0	1	0	0	1	1	0	0	0	1	2	0	24.595
342	2	0		13	0	0	24	21	37	1	1	44	0	1	0	1	1	4	0	0	0	0	1	0	0	1	1	0	0	0	1	2	0	30.3802
343	2	0		23	0	0	2	21	20	1	1	24	99	2		1	1	3	0	0	0	0	1	0	0	0	1	0	0	0	1	1	0	3.80165
343	2	0		23	0	0	6	21	20	1	1	24	99	2		1	1	3	0	0	0	0	1	0	0	0	1	0	0	0	1	1	0	10.4793
343	2	0		23	0	0	12	21	20	1	1	24	99	2		1	1	3	0	0	0	0	1	0	0	0	1	0	0	0	1	1	0	16.0331
343	2	0		23	0	0	18	21	20	1	1	24	99	2		1	1	3	0	0	0	0	1	0	0	0	1	0	0	0	1	1	0	21.8182
343	2	0		23	0	0	24	21	20	1	1	24	99	2		1	1	3	0	0	0	0	1	0	0	0	1	0	0	0	1	1	0	26.5785
344	2	0		19	0	0	2	21	20	1	2	23	3	1		1	1	1	1	0	0	0	0	0	0	1	1	0	0	0	1	1	0	3.96694
344	2	0		19	0	0	3	21	20	1	2	23	3	1		1	1	1	1	0	0	0	0	0	0	1	1	0	0	0	1	1	0	7.90083
344	2	0		19	0	0	12	21	20	1	2	23	3	1		1	1	1	1	0	0	0	0	0	0	1	1	0	0	0	1	1	0	16.2645
345	2	0		22	0	0	1	21	21	1	1	26	1	1	0	1	1	4	1	0	0	0	1	0	0	0	2	0	0	0	0	1	0	4.8595
345	2	0		22	0	0	2	21	21	1	1	26	1	1	0	1	1	4	1	0	0	0	1	0	0	0	2	0	0	0	0	1	0	5.02479
345	2	0		22	0	0	3	21	21	1	1	26	1	1	0	1	1	4	1	0	0	0	1	0	0	0	2	0	0	0	0	1	0	8.8595
345	2	0		22	0	0	6	21	21	1	1	26	1	1	0	1	1	4	1	0	0	0	1	0	0	0	2	0	0	0	0	1	0	12.562
345	2	0		22	0	0	12	21	21	1	1	26	1	1	0	1	1	4	1	0	0	0	1	0	0	0	2	0	0	0	0	1	0	17.4215
345	2	0		22	0	0	18	21	21	1	1	26	1	1	0	1	1	4	1	0	0	0	1	0	0	0	2	0	0	0	0	1	0	22.5454
345	2	0		22	0	0	24	21	21	1	1	26	1	1	0	1	1	4	1	0	0	0	1	0	0	0	2	0	0	0	0	1	0	29.3884
346	2	0		28	0	0	1	21	16	1	2	23	3	99		1	1	2	0	0	0	0	0	0	0	1	2	0	0	0	0	1	0	3.00827
346	2	0		28	0	0	2	21	16	1	2	23	3	99		1	1	2	0	0	0	0	0	0	0	1	2	0	0	0	0	1	0	4.16529
346	2	0		28	0	0	3	21	16	1	2	23	3	99		1	1	2	0	0	0	0	0	0	0	1	2	0	0	0	0	1	0	7.93388
346	2	0		28	0	0	6	21	16	1	2	23	3	99		1	1	2	0	0	0	0	0	0	0	1	2	0	0	0	0	1	0	10.2479
346	2	0		28	0	0	12	21	16	1	2	23	3	99		1	1	2	0	0	0	0	0	0	0	1	2	0	0	0	0	1	0	16.5289
346	2	0		28	0	0	18	21	16	1	2	23	3	99		1	1	2	0	0	0	0	0	0	0	1	2	0	0	0	0	1	0	22.5124
346	2	0		28	0	0	24	21	16	1	2	23	3	99		1	1	2	0	0	0	0	0	0	0	1	2	0	0	0	0	1	0	30.1488
347	2	0		19	0	0	1	21	19	1	2	21	99	1	0	1	1	4	0	0	1	0	0	0	0	0	2	0	0	0	0	2	0	3.93388
347	2	0		19	0	0	2	21	19	1	2	21	99	1	0	1	1	4	0	0	1	0	0	0	0	0	2	0	0	0	0	2	0	4.46281
347	2	0		19	0	0	6	21	19	1	2	21	99	1	0	1	1	4	0	0	1	0	0	0	0	0	2	0	0	0	0	2	0	12.2645
347	2	0		19	0	0	18	21	19	1	2	21	99	1	0	1	1	4	0	0	1	0	0	0	0	0	2	0	0	0	0	2	0	23.9008
348	2	0		28	0	0	1	21	30	1	3	33	1	1	0	1	1	4	1	0	1	0	1	0	0	1	1	0	0	0	1	1	0	6.24793
348	2	0		28	0	0	2	21	30	1	3	33	1	1	0	1	1	4	1	0	1	0	1	0	0	1	1	0	0	0	1	1	0	6.84298
348	2	0		28	0	0	3	21	30	1	3	33	1	1	0	1	1	4	1	0	1	0	1	0	0	1	1	0	0	0	1	1	0	10.7107
348	2	0		28	0	0	6	21	30	1	3	33	1	1	0	1	1	4	1	0	1	0	1	0	0	1	1	0	0	0	1	1	0	13.0248
348	2	0		28	0	0	12	21	30	1	3	33	1	1	0	1	1	4	1	0	1	0	1	0	0	1	1	0	0	0	1	1	0	19.0413
348	2	0		28	0	0	18	21	30	1	3	33	1	1	0	1	1	4	1	0	1	0	1	0	0	1	1	0	0	0	1	1	0	25.0578
348	2	0		28	0	0	24	21	30	1	3	33	1	1	0	1	1	4	1	0	1	0	1	0	0	1	1	0	0	0	1	1	0	31.3058
349	2	0		27	0	0	2	21	19	1	1	32	1	99		1	1	4	0	0	0	0	1	1	0	0	2	0	0	0	0	2	0	2.24793
349	2	0		27	0	0	3	21	19	1	1	32	1	99		1	1	4	0	0	0	0	1	1	0	0	2	0	0	0	0	2	0	6.54545
349	2	0		27	0	0	6	21	19	1	1	32	1	99		1	1	4	0	0	0	0	1	1	0	0	2	0	0	0	0	2	0	8.39669
349	2	0		27	0	0	12	21	19	1	1	32	1	99		1	1	4	0	0	0	0	1	1	0	0	2	0	0	0	0	2	0	15.3388
349	2	0		27	0	0	18	21	19	1	1	32	1	99		1	1	4	0	0	0	0	1	1	0	0	2	0	0	0	0	2	0	19.7355
349	2	0		27	0	0	24	21	19	1	1	32	1	99		1	1	4	0	0	0	0	1	1	0	0	2	0	0	0	0	2	0	26.4463
350	2	0		22	0	0	1	21	20	1	1	31	0	2		1	1	3	1	0	0	0	0	0	0	1	2	0	0	0	0	1	0	3.23967
350	2	0		22	0	0	2	21	20	1	1	31	0	2		1	1	3	1	0	0	0	0	0	0	1	2	0	0	0	0	1	0	4.49587
350	2	0		22	0	0	3	21	20	1	1	31	0	2		1	1	3	1	0	0	0	0	0	0	1	2	0	0	0	0	1	0	8.39669
350	2	0		22	0	0	6	21	20	1	1	31	0	2		1	1	3	1	0	0	0	0	0	0	1	2	0	0	0	0	1	0	10.0165
350	2	0		22	0	0	18	21	20	1	1	31	0	2		1	1	3	1	0	0	0	0	0	0	1	2	0	0	0	0	1	0	22.0827
350	2	0		22	0	0	24	21	20	1	1	31	0	2		1	1	3	1	0	0	0	0	0	0	1	2	0	0	0	0	1	0	28.7603
351	2	0		28	0	0	2	21	25	1	2	28	1	1	0	1	1	3	1	0	0	0	1	0	0	0	1	0	0	0	1	2	0	3.07438
351	2	0		28	0	0	3	21	25	1	2	28	1	1	0	1	1	3	1	0	0	0	1	0	0	0	1	0	0	0	1	2	0	7.00826
351	2	0		28	0	0	6	21	25	1	2	28	1	1	0	1	1	3	1	0	0	0	1	0	0	0	1	0	0	0	1	2	0	9.32231
351	2	0		28	0	0	12	21	25	1	2	28	1	1	0	1	1	3	1	0	0	0	1	0	0	0	1	0	0	0	1	2	0	15.5702
351	2	0		28	0	0	18	21	25	1	2	28	1	1	0	1	1	3	1	0	0	0	1	0	0	0	1	0	0	0	1	2	0	22.0496
351	2	0		28	0	0	24	21	25	1	2	28	1	1	0	1	1	3	1	0	0	0	1	0	0	0	1	0	0	0	1	2	0	29.2562
352	2	0		23	0	0	1	21	24	4	1		99	99		1	1	4	1	0	0	0	0	0	0	1	1	0	0	0	1	2	0	2.31405
352	2	0		23	0	0	2	21	24	4	1		99	99		1	1	4	1	0	0	0	0	0	0	1	1	0	0	0	1	2	0	3.73554
352	2	0		23	0	0	3	21	24	4	1		99	99		1	1	4	1	0	0	0	0	0	0	1	1	0	0	0	1	2	0	7.47107
352	2	0		23	0	0	6	21	24	4	1		99	99		1	1	4	1	0	0	0	0	0	0	1	1	0	0	0	1	2	0	10.0165
352	2	0		23	0	0	24	21	24	4	1		99	99		1	1	4	1	0	0	0	0	0	0	1	1	0	0	0	1	2	0	28.9917
353	2	0		26	0	0	1	21	21	1	1	25	1	2		1	1	3	0	0	0	0	1	0	0	1	2	0	0	0	0	2	0	2.31405
353	2	0		26	0	0	2	21	21	1	1	25	1	2		1	1	3	0	0	0	0	1	0	0	1	2	0	0	0	0	2	0	2.44628
353	2	0		26	0	0	3	21	21	1	1	25	1	2		1	1	3	0	0	0	0	1	0	0	1	2	0	0	0	0	2	0	6.31405
353	2	0		26	0	0	6	21	21	1	1	25	1	2		1	1	3	0	0	0	0	1	0	0	1	2	0	0	0	0	2	0	8.6281
353	2	0		26	0	0	12	21	21	1	1	25	1	2		1	1	3	0	0	0	0	1	0	0	1	2	0	0	0	0	2	0	15.1074
353	2	0		26	0	0	18	21	21	1	1	25	1	2		1	1	3	0	0	0	0	1	0	0	1	2	0	0	0	0	2	0	20.8595
353	2	0		26	0	0	24	21	21	1	1	25	1	2		1	1	3	0	0	0	0	1	0	0	1	2	0	0	0	0	2	0	26.876
354	2	0		32	0	0	1	21	36	1	2	41	1	2		1	1	3	0	0	0	0	1	0	0	0	2	0	0	0	0	1	0	1.61983
354	2	0		32	0	0	2	21	36	1	2	41	1	2		1	1	3	0	0	0	0	1	0	0	0	2	0	0	0	0	1	0	2.21488
354	2	0		32	0	0	6	21	36	1	2	41	1	2		1	1	3	0	0	0	0	1	0	0	0	2	0	0	0	0	1	0	8.8595
354	2	0		32	0	0	12	21	36	1	2	41	1	2		1	1	3	0	0	0	0	1	0	0	0	2	0	0	0	0	1	0	15.8017
354	2	0		32	0	0	18	21	36	1	2	41	1	2		1	1	3	0	0	0	0	1	0	0	0	2	0	0	0	0	1	0	20.4297
354	2	0		32	0	0	24	21	36	1	2	41	1	2		1	1	3	0	0	0	0	1	0	0	0	2	0	0	0	0	1	0	26.9091
355	2	0		32	0	0	1	21	20	1	2	23	0	1	0	1	1	3	0	0	0	0	1	0	0	1	1	0	0	0	1	1	0	3.70248
355	2	0		32	0	0	2	21	20	1	2	23	0	1	0	1	1	3	0	0	0	0	1	0	0	1	1	0	0	0	1	1	0	3.90083
355	2	0		32	0	0	3	21	20	1	2	23	0	1	0	1	1	3	0	0	0	0	1	0	0	1	1	0	0	0	1	1	0	7.93388
355	2	0		32	0	0	6	21	20	1	2	23	0	1	0	1	1	3	0	0	0	0	1	0	0	1	1	0	0	0	1	1	0	10.0165
355	2	0		32	0	0	24	21	20	1	2	23	0	1	0	1	1	3	0	0	0	0	1	0	0	1	1	0	0	0	1	1	0	29.4546
356	2	0		22	0	0	2	21	17	1	2	22	2	1	0	1	1	3	0	0	0	0	1	0	0	0	2	0	0	0	0	1	0	5.98347
356	2	0		22	0	0	3	21	17	1	2	22	2	1	0	1	1	3	0	0	0	0	1	0	0	0	2	0	0	0	0	1	0	9.78512
356	2	0		22	0	0	6	21	17	1	2	22	2	1	0	1	1	3	0	0	0	0	1	0	0	0	2	0	0	0	0	1	0	13.2562
356	2	0		22	0	0	12	21	17	1	2	22	2	1	0	1	1	3	0	0	0	0	1	0	0	0	2	0	0	0	0	1	0	18.1157
356	2	0		22	0	0	18	21	17	1	2	22	2	1	0	1	1	3	0	0	0	0	1	0	0	0	2	0	0	0	0	1	0	24.5289
356	2	0		22	0	0	24	21	17	1	2	22	2	1	0	1	1	3	0	0	0	0	1	0	0	0	2	0	0	0	0	1	0	30.1488
357	2	0		38	0	0	2	21	17	1	1	26	2	2		1	1	4	0	0	0	0	1	1	0	0	2	0	0	0	0	2	0	4.8595
357	2	0		38	0	0	3	21	17	1	1	26	2	2		1	1	4	0	0	0	0	1	1	0	0	2	0	0	0	0	2	0	8.6281
357	2	0		38	0	0	6	21	17	1	1	26	2	2		1	1	4	0	0	0	0	1	1	0	0	2	0	0	0	0	2	0	10.9421
357	2	0		38	0	0	12	21	17	1	1	26	2	2		1	1	4	0	0	0	0	1	1	0	0	2	0	0	0	0	2	0	17.1901
357	2	0		38	0	0	18	21	17	1	1	26	2	2		1	1	4	0	0	0	0	1	1	0	0	2	0	0	0	0	2	0	23.2066
357	2	0		38	0	0	24	21	17	1	1	26	2	2		1	1	4	0	0	0	0	1	1	0	0	2	0	0	0	0	2	0	29.2231
358	2	0		32	0	0	2	22	26	1	3	29	3	99		1	1	2	1	0	0	0	0	0	0	1	1	0	0	0	1	1	0	0.958678
358	2	0		32	0	0	3	22	26	1	3	29	3	99		1	1	2	1	0	0	0	0	0	0	1	1	0	0	0	1	1	0	5.65289
358	2	0		32	0	0	6	22	26	1	3	29	3	99		1	1	2	1	0	0	0	0	0	0	1	1	0	0	0	1	1	0	7.73554
358	2	0		32	0	0	12	22	26	1	3	29	3	99		1	1	2	1	0	0	0	0	0	0	1	1	0	0	0	1	1	0	14.3471
358	2	0		32	0	0	24	22	26	1	3	29	3	99		1	1	2	1	0	0	0	0	0	0	1	1	0	0	0	1	1	0	26.5454
359	2	0		24	0	0	1	22	25	1	2	29	2	99		1	1	3	1	0	0	0	0	0	0	1	2	0	0	0	0	1	0	2.64463
359	2	0		24	0	0	2	22	25	1	2	29	2	99		1	1	3	1	0	0	0	0	0	0	1	2	0	0	0	0	1	0	3.60331
359	2	0		24	0	0	3	22	25	1	2	29	2	99		1	1	3	1	0	0	0	0	0	0	1	2	0	0	0	0	1	0	7.1405
359	2	0		24	0	0	6	22	25	1	2	29	2	99		1	1	3	1	0	0	0	0	0	0	1	2	0	0	0	0	1	0	9.71901
359	2	0		24	0	0	12	22	25	1	2	29	2	99		1	1	3	1	0	0	0	0	0	0	1	2	0	0	0	0	1	0	16.9587
359	2	0		24	0	0	18	22	25	1	2	29	2	99		1	1	3	1	0	0	0	0	0	0	1	2	0	0	0	0	1	0	21.7851
360	2	0		11	0	0	2	22	23	1	3	28	3	2		1	1	4	1	0	0	0	0	0	1	1	2	0	0	0	0	1	0	6.61157
360	2	0		11	0	0	6	22	23	1	3	28	3	2		1	1	4	1	0	0	0	0	0	1	1	2	0	0	0	0	1	0	13.3884
360	2	0		11	0	0	18	22	23	1	3	28	3	2		1	1	4	1	0	0	0	0	0	1	1	2	0	0	0	0	1	0	25.0909
360	2	0		11	0	0	24	22	23	1	3	28	3	2		1	1	4	1	0	0	0	0	0	1	1	2	0	0	0	0	1	0	32.2645
361	2	0		19	0	0	2	22	31	1	1	45	3	2		1	2	4	1	0	0	0	0	0	0	0	1	0	0	0	1	1	0	4.19835
361	2	0		19	0	0	3	22	31	1	1	45	3	2		1	2	4	1	0	0	0	0	0	0	0	1	0	0	0	1	1	0	7.70248
361	2	0		19	0	0	6	22	31	1	1	45	3	2		1	2	4	1	0	0	0	0	0	0	0	1	0	0	0	1	1	0	10.3802
361	2	0		19	0	0	12	22	31	1	1	45	3	2		1	2	4	1	0	0	0	0	0	0	0	1	0	0	0	1	1	0	16.3967
361	2	0		19	0	0	18	22	31	1	1	45	3	2		1	2	4	1	0	0	0	0	0	0	0	1	0	0	0	1	1	0	22.9422
361	2	0		19	0	0	24	22	31	1	1	45	3	2		1	2	4	1	0	0	0	0	0	0	0	1	0	0	0	1	1	0	29.0248
362	2	0		26	0	0	2	22	37	1	2	40	1	1	1	1	1	1	1	0	0	0	0	0	0	1	2	0	0	0	0	1	0	7.07438
362	2	0		26	0	0	18	22	37	1	2	40	1	1	1	1	1	1	1	0	0	0	0	0	0	1	2	0	0	0	0	1	0	25.2562
362	2	0		26	0	0	24	22	37	1	2	40	1	1	1	1	1	1	1	0	0	0	0	0	0	1	2	0	0	0	0	1	0	31.0083
363	2	0		25	0	0	2	22	23	1	2	26	2	2		1	1	4	1	0	0	0	1	0	0	0	1	0	0	0	1	1	0	3.07438
363	2	0		25	0	0	6	22	23	1	2	26	2	2		1	1	4	1	0	0	0	1	0	0	0	1	0	0	0	1	1	0	9.91736
363	2	0		25	0	0	9	22	23	1	2	26	2	2		1	1	4	1	0	0	0	1	0	0	0	1	0	0	0	1	1	0	12.7273
363	2	0		25	0	0	12	22	23	1	2	26	2	2		1	1	4	1	0	0	0	1	0	0	0	1	0	0	0	1	1	0	15.7355
363	2	0		25	0	0	18	22	23	1	2	26	2	2		1	1	4	1	0	0	0	1	0	0	0	1	0	0	0	1	1	0	20.4297
363	2	0		25	0	0	24	22	23	1	2	26	2	2		1	1	4	1	0	0	0	1	0	0	0	1	0	0	0	1	1	0	27.2727
364	2	0		23	0	0	1	22	34	1	3	54	1	1	0	1	1	4	1	0	0	0	0	0	1	1	2	0	0	0	0	1	0	2.80992
364	2	0		23	0	0	2	22	34	1	3	54	1	1	0	1	1	4	1	0	0	0	0	0	1	1	2	0	0	0	0	1	0	3.50413
364	2	0		23	0	0	12	22	34	1	3	54	1	1	0	1	1	4	1	0	0	0	0	0	1	1	2	0	0	0	0	1	0	16.4628
364	2	0		23	0	0	24	22	34	1	3	54	1	1	0	1	1	4	1	0	0	0	0	0	1	1	2	0	0	0	0	1	0	27.1405
365	2	0		17	0	0	1	22	23	1	3	26	1	1	0	1	1	2	1	0	0	0	0	0	0	1	2	0	0	0	0	2	0	4.36364
365	2	0		17	0	0	2	22	23	1	3	26	1	1	0	1	1	2	1	0	0	0	0	0	0	1	2	0	0	0	0	2	0	5.45455
365	2	0		17	0	0	6	22	23	1	3	26	1	1	0	1	1	2	1	0	0	0	0	0	0	1	2	0	0	0	0	2	0	11.6364
365	2	0		17	0	0	12	22	23	1	3	26	1	1	0	1	1	2	1	0	0	0	0	0	0	1	2	0	0	0	0	2	0	18.0496
365	2	0		17	0	0	18	22	23	1	3	26	1	1	0	1	1	2	1	0	0	0	0	0	0	1	2	0	0	0	0	2	0	22.876
365	2	0		17	0	0	24	22	23	1	3	26	1	1	0	1	1	2	1	0	0	0	0	0	0	1	2	0	0	0	0	2	0	30.281
366	2	0		32	0	0	1	22	23	3	3	27	3	2		1	1	3	1	0	0	0	0	0	0	1	2	0	0	0	0	1	0	4.13223
366	2	0		32	0	0	2	22	23	3	3	27	3	2		1	1	3	1	0	0	0	0	0	0	1	2	0	0	0	0	1	0	5.32231
366	2	0		32	0	0	12	22	23	3	3	27	3	2		1	1	3	1	0	0	0	0	0	0	1	2	0	0	0	0	1	0	18.7769
366	2	0		32	0	0	18	22	23	3	3	27	3	2		1	1	3	1	0	0	0	0	0	0	1	2	0	0	0	0	1	0	23.8347
366	2	0		32	0	0	24	22	23	3	3	27	3	2		1	1	3	1	0	0	0	0	0	0	1	2	0	0	0	0	1	0	29.9504
367	2	0		36	0	0	2	22	21	1	2	25	2	1	0	1	1	2	1	0	0	0	0	0	0	1	1	0	0	0	1	1	0	7.33884
367	2	0		36	0	0	18	22	21	1	2	25	2	1	0	1	1	2	1	0	0	0	0	0	0	1	1	0	0	0	1	1	0	24.3636
368	2	0		23	0	0	1	22	29	1	3	33	3	2		1	1	2	1	0	0	0	0	0	0	1	2	0	0	0	0	1	0	4.19835
368	2	0		23	0	0	2	22	29	1	3	33	3	2		1	1	2	1	0	0	0	0	0	0	1	2	0	0	0	0	1	0	5.4876
368	2	0		23	0	0	3	22	29	1	3	33	3	2		1	1	2	1	0	0	0	0	0	0	1	2	0	0	0	0	1	0	8.99174
368	2	0		23	0	0	6	22	29	1	3	33	3	2		1	1	2	1	0	0	0	0	0	0	1	2	0	0	0	0	1	0	12.0992
368	2	0		23	0	0	12	22	29	1	3	33	3	2		1	1	2	1	0	0	0	0	0	0	1	2	0	0	0	0	1	0	18.1488
368	2	0		23	0	0	18	22	29	1	3	33	3	2		1	1	2	1	0	0	0	0	0	0	1	2	0	0	0	0	1	0	23.8347
368	2	0		23	0	0	24	22	29	1	3	33	3	2		1	1	2	1	0	0	0	0	0	0	1	2	0	0	0	0	1	0	29.2231
369	2	0		28	0	0	2	22	31	1	2	33	2	1	0	1	1	4	1	0	0	0	0	0	0	0	2	0	0	0	0	1	0	4.13223
369	2	0		28	0	0	3	22	31	1	2	33	2	1	0	1	1	4	1	0	0	0	0	0	0	0	2	0	0	0	0	1	0	7.60331
369	2	0		28	0	0	6	22	31	1	2	33	2	1	0	1	1	4	1	0	0	0	0	0	0	0	2	0	0	0	0	1	0	11.0744
369	2	0		28	0	0	12	22	31	1	2	33	2	1	0	1	1	4	1	0	0	0	0	0	0	0	2	0	0	0	0	1	0	16.4297
369	2	0		28	0	0	18	22	31	1	2	33	2	1	0	1	1	4	1	0	0	0	0	0	0	0	2	0	0	0	0	1	0	22.5124
369	2	0		28	0	0	24	22	31	1	2	33	2	1	0	1	1	4	1	0	0	0	0	0	0	0	2	0	0	0	0	1	0	28.0661
370	2	0		36	0	0	2	22	28	1	2	38	3	1	0	1	1	1	1	0	0	0	0	0	0	0	1	0	0	0	1	1	0	5.71901
370	2	0		36	0	0	3	22	28	1	2	38	3	1	0	1	1	1	1	0	0	0	0	0	0	0	1	0	0	0	1	1	0	9.2562
370	2	0		36	0	0	6	22	28	1	2	38	3	1	0	1	1	1	1	0	0	0	0	0	0	0	1	0	0	0	1	1	0	11.8678
370	2	0		36	0	0	18	22	28	1	2	38	3	1	0	1	1	1	1	0	0	0	0	0	0	0	1	0	0	0	1	1	0	23.9008
370	2	0		36	0	0	24	22	28	1	2	38	3	1	0	1	1	1	1	0	0	0	0	0	0	0	1	0	0	0	1	1	0	32.595
371	2	0		36	0	0	2	22	29	1	2	34	1	1	0	1	1	4	1	0	0	0	1	0	0	1	1	0	0	0	1	1	0	0.198347
371	2	0		36	0	0	6	22	29	1	2	34	1	1	0	1	1	4	1	0	0	0	1	0	0	1	1	0	0	0	1	1	0	5.28926
371	2	0		36	0	0	24	22	29	1	2	34	1	1	0	1	1	4	1	0	0	0	1	0	0	1	1	0	0	0	1	1	0	28.6942
372	2	0		36	0	0	1	22	25	1	3	34	1	2		1	1	4	1	0	0	0	0	0	0	0	1	0	0	0	1	1	0	5.78512
372	2	0		36	0	0	2	22	25	1	3	34	1	2		1	1	4	1	0	0	0	0	0	0	0	1	0	0	0	1	1	0	5.95041
372	2	0		36	0	0	3	22	25	1	3	34	1	2		1	1	4	1	0	0	0	0	0	0	0	1	0	0	0	1	1	0	9.45454
372	2	0		36	0	0	12	22	25	1	3	34	1	2		1	1	4	1	0	0	0	0	0	0	0	1	0	0	0	1	1	0	18.4793
372	2	0		36	0	0	18	22	25	1	3	34	1	2		1	1	4	1	0	0	0	0	0	0	0	1	0	0	0	1	1	0	24.0331
372	2	0		36	0	0	24	22	25	1	3	34	1	2		1	1	4	1	0	0	0	0	0	0	0	1	0	0	0	1	1	0	30.1818
373	2	0		13	0	0	2	22	27	1	3	32	3	1	0	1	1	3	1	0	0	0	1	0	0	1	2	0	0	0	0	1	0	5.05785
373	2	0		13	0	0	24	22	27	1	3	32	3	1	0	1	1	3	1	0	0	0	1	0	0	1	2	0	0	0	0	1	0	28.6942
374	2	0		28	0	0	2	22	21	1	3	30	3	1	0	1	1	4	1	0	0	0	0	0	0	1	1	0	0	0	1	1	0	5.91736
374	2	0		28	0	0	24	22	21	1	3	30	3	1	0	1	1	4	1	0	0	0	0	0	0	1	1	0	0	0	1	1	0	29.719
375	2	0		32	0	0	1	22	21	1	1	25	1	2		1	1	4	1	0	0	0	0	0	0	0	2	0	0	0	0	1	0	5.12397
375	2	0		32	0	0	2	22	21	1	1	25	1	2		1	1	4	1	0	0	0	0	0	0	0	2	0	0	0	0	1	0	5.78512
375	2	0		32	0	0	12	22	21	1	1	25	1	2		1	1	4	1	0	0	0	0	0	0	0	2	0	0	0	0	1	0	18.281
375	2	0		32	0	0	18	22	21	1	1	25	1	2		1	1	4	1	0	0	0	0	0	0	0	2	0	0	0	0	1	0	24.0331
375	2	0		32	0	0	24	22	21	1	1	25	1	2		1	1	4	1	0	0	0	0	0	0	0	2	0	0	0	0	1	0	30.4132
377	2	0		32	0	0	2	22	41	1	2	43	1	1	0	1	1	3	1	0	0	0	0	0	0	0	2	0	0	0	0	1	0	1.42149
377	2	0		32	0	0	12	22	41	1	2	43	1	1	0	1	1	3	1	0	0	0	0	0	0	0	2	0	0	0	0	1	0	13.5207
377	2	0		32	0	0	18	22	41	1	2	43	1	1	0	1	1	3	1	0	0	0	0	0	0	0	2	0	0	0	0	1	0	19.8016
377	2	0		32	0	0	24	22	41	1	2	43	1	1	0	1	1	3	1	0	0	0	0	0	0	0	2	0	0	0	0	1	0	25.9504
378	2	0		29	0	0	1	22	28	1	3	33	3	1	0	1	1	4	1	0	0	0	0	0	0	1	1	0	0	0	1	1	0	1.4876
378	2	0		29	0	0	2	22	28	1	3	33	3	1	0	1	1	4	1	0	0	0	0	0	0	1	1	0	0	0	1	1	0	2.5124
378	2	0		29	0	0	12	22	28	1	3	33	3	1	0	1	1	4	1	0	0	0	0	0	0	1	1	0	0	0	1	1	0	15.1074
378	2	0		29	0	0	18	22	28	1	3	33	3	1	0	1	1	4	1	0	0	0	0	0	0	1	1	0	0	0	1	1	0	20.2314
378	2	0		29	0	0	24	22	28	1	3	33	3	1	0	1	1	4	1	0	0	0	0	0	0	1	1	0	0	0	1	1	0	27.2727
379	2	0		32	0	0	1	22	28	1	1	34	1	2		1	1	4	1	0	0	0	0	0	0	0	2	0	0	0	0	1	0	5.42149
379	2	0		32	0	0	2	22	28	1	1	34	1	2		1	1	4	1	0	0	0	0	0	0	0	2	0	0	0	0	1	0	5.91736
379	2	0		32	0	0	3	22	28	1	1	34	1	2		1	1	4	1	0	0	0	0	0	0	0	2	0	0	0	0	1	0	9.55372
379	2	0		32	0	0	6	22	28	1	1	34	1	2		1	1	4	1	0	0	0	0	0	0	0	2	0	0	0	0	1	0	12.9256
379	2	0		32	0	0	12	22	28	1	1	34	1	2		1	1	4	1	0	0	0	0	0	0	0	2	0	0	0	0	1	0	19.2397
379	2	0		32	0	0	18	22	28	1	1	34	1	2		1	1	4	1	0	0	0	0	0	0	0	2	0	0	0	0	1	0	24.0661
379	2	0		32	0	0	24	22	28	1	1	34	1	2		1	1	4	1	0	0	0	0	0	0	0	2	0	0	0	0	1	0	36.8595
380	2	0		32	0	0	1	22	29	1	2	31	3	2		1	1	4	1	0	0	0	0	0	0	0	1	0	0	0	1	1	0	2.57851
380	2	0		32	0	0	2	22	29	1	2	31	3	2		1	1	4	1	0	0	0	0	0	0	0	1	0	0	0	1	1	0	4.56198
380	2	0		32	0	0	3	22	29	1	2	31	3	2		1	1	4	1	0	0	0	0	0	0	0	1	0	0	0	1	1	0	8.06611
380	2	0		32	0	0	6	22	29	1	2	31	3	2		1	1	4	1	0	0	0	0	0	0	0	1	0	0	0	1	1	0	12.2314
380	2	0		32	0	0	12	22	29	1	2	31	3	2		1	1	4	1	0	0	0	0	0	0	0	1	0	0	0	1	1	0	16.6942
380	2	0		32	0	0	18	22	29	1	2	31	3	2		1	1	4	1	0	0	0	0	0	0	0	1	0	0	0	1	1	0	22.7107
380	2	0		32	0	0	24	22	29	1	2	31	3	2		1	1	4	1	0	0	0	0	0	0	0	1	0	0	0	1	1	0	33.124
381	2	0		32	0	0	1	22	28	1	2	29	3	1	0	1	1	2	1	0	0	0	0	0	0	1	1	0	0	0	1	1	0	5.05785
381	2	0		32	0	0	2	22	28	1	2	29	3	1	0	1	1	2	1	0	0	0	0	0	0	1	1	0	0	0	1	1	0	6.01653
381	2	0		32	0	0	3	22	28	1	2	29	3	1	0	1	1	2	1	0	0	0	0	0	0	1	1	0	0	0	1	1	0	10.5455
381	2	0		32	0	0	12	22	28	1	2	29	3	1	0	1	1	2	1	0	0	0	0	0	0	1	1	0	0	0	1	1	0	19.9008
381	2	0		32	0	0	18	22	28	1	2	29	3	1	0	1	1	2	1	0	0	0	0	0	0	1	1	0	0	0	1	1	0	23.1735
381	2	0		32	0	0	24	22	28	1	2	29	3	1	0	1	1	2	1	0	0	0	0	0	0	1	1	0	0	0	1	1	0	31.9669
382	2	0		32	0	0	1	22	24	1	2	37	2	1	0	1	1	2	1	0	0	0	0	0	0	0	1	0	0	0	1	1	0	5.05785
382	2	0		32	0	0	2	22	24	1	2	37	2	1	0	1	1	2	1	0	0	0	0	0	0	0	1	0	0	0	1	1	0	6.14876
382	2	0		32	0	0	24	22	24	1	2	37	2	1	0	1	1	2	1	0	0	0	0	0	0	0	1	0	0	0	1	1	0	34.8099
383	2	0		32	0	0	1	22	23	1	2	30	3	2		1	1	4	1	0	0	0	0	0	0	1	2	0	0	0	0	1	0	0.92562
383	2	0		32	0	0	2	22	23	1	2	30	3	2		1	1	4	1	0	0	0	0	0	0	1	2	0	0	0	0	1	0	1.85124
383	2	0		32	0	0	6	22	23	1	2	30	3	2		1	1	4	1	0	0	0	0	0	0	1	2	0	0	0	0	1	0	8.09917
383	2	0		32	0	0	12	22	23	1	2	30	3	2		1	1	4	1	0	0	0	0	0	0	1	2	0	0	0	0	1	0	15.6033
383	2	0		32	0	0	24	22	23	1	2	30	3	2		1	1	4	1	0	0	0	0	0	0	1	2	0	0	0	0	1	0	26.5124
384	2	0		32	0	0	1	22	29	1	2	36	1	2		1	1	4	1	0	0	0	0	0	0	0	2	0	0	0	0	1	0	5.65289
384	2	0		32	0	0	2	22	29	1	2	36	1	2		1	1	4	1	0	0	0	0	0	0	0	2	0	0	0	0	1	0	6.31405
384	2	0		32	0	0	3	22	29	1	2	36	1	2		1	1	4	1	0	0	0	0	0	0	0	2	0	0	0	0	1	0	9.75207
384	2	0		32	0	0	12	22	29	1	2	36	1	2		1	1	4	1	0	0	0	0	0	0	0	2	0	0	0	0	1	0	19.405
384	2	0		32	0	0	18	22	29	1	2	36	1	2		1	1	4	1	0	0	0	0	0	0	0	2	0	0	0	0	1	0	24.5289
384	2	0		32	0	0	24	22	29	1	2	36	1	2		1	1	4	1	0	0	0	0	0	0	0	2	0	0	0	0	1	0	30.5454
385	2	0		32	0	0	1	22	29	1	1	34	2	2		1	1	4	1	0	0	0	0	0	0	0	2	0	0	0	0	1	0	3.66942
385	2	0		32	0	0	2	22	29	1	1	34	2	2		1	1	4	1	0	0	0	0	0	0	0	2	0	0	0	0	1	0	4.49587
385	2	0		32	0	0	12	22	29	1	1	34	2	2		1	1	4	1	0	0	0	0	0	0	0	2	0	0	0	0	1	0	16.7603
385	2	0		32	0	0	18	22	29	1	1	34	2	2		1	1	4	1	0	0	0	0	0	0	0	2	0	0	0	0	1	0	23.0083
385	2	0		32	0	0	24	22	29	1	1	34	2	2		1	1	4	1	0	0	0	0	0	0	0	2	0	0	0	0	1	0	29.124
386	2	0		28	0	0	2	22	24	3	2	27	2	2		2	0	4	1	0	0	0	0	0	0	0	1	0	0	0	1	1	0	2.84298
386	2	0		28	0	0	3	22	24	3	2	27	2	2		2	0	4	1	0	0	0	0	0	0	0	1	0	0	0	1	1	0	6.44628
386	2	0		28	0	0	6	22	24	3	2	27	2	2		2	0	4	1	0	0	0	0	0	0	0	1	0	0	0	1	1	0	8.89256
386	2	0		28	0	0	12	22	24	3	2	27	2	2		2	0	4	1	0	0	0	0	0	0	0	1	0	0	0	1	1	0	15.0413
386	2	0		28	0	0	18	22	24	3	2	27	2	2		2	0	4	1	0	0	0	0	0	0	0	1	0	0	0	1	1	0	21.0578
387	2	0		32	0	0	2	22	22	1	1		1	2		2	0	3	1	0	0	0	0	0	0	0	2	0	0	0	0	1	0	3.17355
387	2	0		32	0	0	6	22	22	1	1		1	2		2	0	3	1	0	0	0	0	0	0	0	2	0	0	0	0	1	0	11.5702
387	2	0		32	0	0	12	22	22	1	1		1	2		2	0	3	1	0	0	0	0	0	0	0	2	0	0	0	0	1	0	16.7273
387	2	0		32	0	0	18	22	22	1	1		1	2		2	0	3	1	0	0	0	0	0	0	0	2	0	0	0	0	1	0	21.3223
387	2	0		32	0	0	24	22	22	1	1		1	2		2	0	3	1	0	0	0	0	0	0	0	2	0	0	0	0	1	0	26.9091
388	2	0		32	0	0	1	22	37	1	3	40	3	1	0	1	1	4	1	0	0	0	0	0	0	1	2	0	0	0	0	1	0	3.90083
388	2	0		32	0	0	2	22	37	1	3	40	3	1	0	1	1	4	1	0	0	0	0	0	0	1	2	0	0	0	0	1	0	4.72727
388	2	0		32	0	0	6	22	37	1	3	40	3	1	0	1	1	4	1	0	0	0	0	0	0	1	2	0	0	0	0	1	0	10.876
388	2	0		32	0	0	12	22	37	1	3	40	3	1	0	1	1	4	1	0	0	0	0	0	0	1	2	0	0	0	0	1	0	18.2479
388	2	0		32	0	0	18	22	37	1	3	40	3	1	0	1	1	4	1	0	0	0	0	0	0	1	2	0	0	0	0	1	0	22.9752
388	2	0		32	0	0	24	22	37	1	3	40	3	1	0	1	1	4	1	0	0	0	0	0	0	1	2	0	0	0	0	1	0	28.2975
389	2	0		32	0	0	2	22	30	1	1		99	2		2	0	4	1	0	0	0	0	0	0	0	1	0	0	0	1	1	0	6.34711
389	2	0		32	0	0	18	22	30	1	1		99	2		2	0	4	1	0	0	0	0	0	0	0	1	0	0	0	1	1	0	24.5289
389	2	0		32	0	0	24	22	30	1	1		99	2		2	0	4	1	0	0	0	0	0	0	0	1	0	0	0	1	1	0	30.1488
391	2	0		36	0	0	2	22	35	1	1	40	2	2		1	1	3	1	0	0	0	0	0	0	1	2	0	0	0	0	1	0	7.20661
391	2	0		36	0	0	3	22	35	1	1	40	2	2		1	1	3	1	0	0	0	0	0	0	1	2	0	0	0	0	1	0	10.7107
391	2	0		36	0	0	6	22	35	1	1	40	2	2		1	1	3	1	0	0	0	0	0	0	1	2	0	0	0	0	1	0	13.686
391	2	0		36	0	0	12	22	35	1	1	40	2	2		1	1	3	1	0	0	0	0	0	0	1	2	0	0	0	0	1	0	19.8678
391	2	0		36	0	0	18	22	35	1	1	40	2	2		1	1	3	1	0	0	0	0	0	0	1	2	0	0	0	0	1	0	26.0165
391	2	0		36	0	0	24	22	35	1	1	40	2	2		1	1	3	1	0	0	0	0	0	0	1	2	0	0	0	0	1	0	32.1983
392	2	0		28	0	0	1	22	33	1	3	37	2	2		1	1	3	1	0	0	0	0	0	0	1	1	0	0	0	1	1	0	7.23967
392	2	0		28	0	0	2	22	33	1	3	37	2	2		1	1	3	1	0	0	0	0	0	0	1	1	0	0	0	1	1	0	7.1405
393	2	0		16	0	0	1	22	26	1	2	28	3	1	0	2	0	4	0	0	0	0	1	0	0	0	1	0	0	0	1	1	0	4.42975
393	2	0		16	0	0	2	22	26	1	2	28	3	1	0	2	0	4	0	0	0	0	1	0	0	0	1	0	0	0	1	1	0	4.49587
393	2	0		16	0	0	3	22	26	1	2	28	3	1	0	2	0	4	0	0	0	0	1	0	0	0	1	0	0	0	1	1	0	8.06611
393	2	0		16	0	0	6	22	26	1	2	28	3	1	0	2	0	4	0	0	0	0	1	0	0	0	1	0	0	0	1	1	0	10.843
393	2	0		16	0	0	12	22	26	1	2	28	3	1	0	2	0	4	0	0	0	0	1	0	0	0	1	0	0	0	1	1	0	16.1984
393	2	0		16	0	0	18	22	26	1	2	28	3	1	0	2	0	4	0	0	0	0	1	0	0	0	1	0	0	0	1	1	0	22.1818
393	2	0		16	0	0	24	22	26	1	2	28	3	1	0	2	0	4	0	0	0	0	1	0	0	0	1	0	0	0	1	1	0	26.8099
394	2	0		25	0	0	1	22	25	1	3	25	3	1	0	1	1	3	0	0	0	0	0	1	0	0	1	0	0	0	1	1	0	2.7438
394	2	0		25	0	0	2	22	25	1	3	25	3	1	0	1	1	3	0	0	0	0	0	1	0	0	1	0	0	0	1	1	0	4.26446
394	2	0		25	0	0	3	22	25	1	3	25	3	1	0	1	1	3	0	0	0	0	0	1	0	0	1	0	0	0	1	1	0	8.16529
394	2	0		25	0	0	6	22	25	1	3	25	3	1	0	1	1	3	0	0	0	0	0	1	0	0	1	0	0	0	1	1	0	10.281
394	2	0		25	0	0	12	22	25	1	3	25	3	1	0	1	1	3	0	0	0	0	0	1	0	0	1	0	0	0	1	1	0	16.4959
394	2	0		25	0	0	18	22	25	1	3	25	3	1	0	1	1	3	0	0	0	0	0	1	0	0	1	0	0	0	1	1	0	22.4793
394	2	0		25	0	0	24	22	25	1	3	25	3	1	0	1	1	3	0	0	0	0	0	1	0	0	1	0	0	0	1	1	0	26.843
395	2	0		18	0	0	1	22	22	1	3	26	1	1	0	1	1	2	1	0	0	0	0	0	0	1	1	0	0	0	1	1	0	4
395	2	0		18	0	0	2	22	22	1	3	26	1	1	0	1	1	2	1	0	0	0	0	0	0	1	1	0	0	0	1	1	0	4.8595
395	2	0		18	0	0	3	22	22	1	3	26	1	1	0	1	1	2	1	0	0	0	0	0	0	1	1	0	0	0	1	1	0	8.42975
395	2	0		18	0	0	6	22	22	1	3	26	1	1	0	1	1	2	1	0	0	0	0	0	0	1	1	0	0	0	1	1	0	10.843
395	2	0		18	0	0	12	22	22	1	3	26	1	1	0	1	1	2	1	0	0	0	0	0	0	1	1	0	0	0	1	1	0	16.7603
395	2	0		18	0	0	18	22	22	1	3	26	1	1	0	1	1	2	1	0	0	0	0	0	0	1	1	0	0	0	1	1	0	22.9422
395	2	0		18	0	0	24	22	22	1	3	26	1	1	0	1	1	2	1	0	0	0	0	0	0	1	1	0	0	0	1	1	0	28.6942
396	2	0		28	0	0	2	22	28	1	2		3	1	0	1	1	3	1	0	0	0	0	0	0	0	2	0	0	0	0	1	0	3.20661
[truncated: 2,288 more rows]

## Sheet: variable labels
Variable name	Variable description	Value labels
newid	Anonymous ID
district	District/Region	distlab
hivsc	Indicator of HIV seroconversion	hivsclab
scperiod	Period of HIV seroconversion	scplab
gestage	Estimated gestational age at first ANC visit
predelivsc	Indicator of predelivery HIV infection	ynlab
postdelivsc	Indicator of postpartum HIV infection	ynlab
visitdate	Date of study visit
visit_type	Visit_type
siteid	Health Facility ID
age	Age at enrolment
marital	Baseline Marital Status	maitlab
education	Education	edulab
partnerage	Partner's age
partnereducn	Partner's Education	edulab
partnerhivtest	Partner tested for HIV	ynlab
partnerhivsta~s	Partner HIV status	hivlab
sexactive	Sexually active in past 3 months	ynlab
sexpartners	Number of sexual partners last 3 months
condomuse	Condom use with main partner	condomlab
protect1	Protective action: Consistent condom use	ynlab
protect2	Protective action: Ask partner's HIV status	ynlab
protect3	Protective action: Encourage partner to get tested	ynlab
protect4	Protective action: Encourage partner to take ARVs	ynlab
protect5	Protective action: Have one partner	ynlab
protect6	Protective action: None	ynlab
protect7	Protective action: Abstain from sex	ynlab
protect8	Protective action: Avoid sharp objects	ynlab
hxgi	History of genital infection	ynlab
syphilis	History of syphilis	ynlab
hsv	History of HSV	ynlab
gu	History of genital ulcer	ynlab
discharge	History of abnormal discharge	ynlab
counseled	Counseled about HIV prevention	ynlab
hivpos	Indicator of visit first tested HIV positive
fupmons	Time from enrolment to follow-up visit

## Sheet: Value labels
Label name	Code	Label
ynlab:
	1	Yes
	0	No
	99	DK/Missing
maritlab:
	1	Married
	2	Living with partner
	3	Never married
	4	Divorced
	5	Widowed
edulab:
	0	No school
	1	Primary
	2	Secondary
	3	Post secondary
hivlab:
	0	Negative
	1	Positive
condomlab:
	1	Always
	2	Most times
	3	Rarely
	4	Never
scplab:
	0	Post Delivery
	1	Pre Delivery
distlab:
	1	Thaba_Tseka
	2	Butha-Buthe
	3	Mohale's Hoek
hivsclab:
	1	Seroconvertor/newly infected
	0	HIV negative
fuplab:
	1	No follow-up
	0	Has follow-up
